# Supplementary material for: Novel Classes and Evolutionary Turnover of Histone H2B Variants in the Mammalian Germline
Source: Mol Biol Evol. 2022 Jan 31;39(2):msac019. doi: 10.1093/molbev/msac019 (PMC8857922; doi:10.1093/molbev/msac019)
Supplement: msac019_Supplementary_Data [file msac019_supplementary_data.zip]

Archive with 11 entries (11 files):
- Index of Supplementary materials.docx
- Supplementary Data S1.txt
- Supplementary Data S2.txt
- Supplementary Data S3.txt
- Supplementary Data S4.txt
- Supplementary Data S5.txt
- Supplementary Data S6.txt
- Supplementary Data S7.txt
- Supplementary Data S8.txt
- Supplementary_Tables.xlsx
- H2BpaperSUPPLEMENTALFIGURES_d37_forHSM.docx
