# Supplementary material for: Novel Classes and Evolutionary Turnover of Histone H2B Variants in the Mammalian Germline
Source: Mol Biol Evol. 2022 Jan 31;39(2):msac019. doi: 10.1093/molbev/msac019 (PMC8857922; doi:10.1093/molbev/msac019)
Supplement: msac019_Supplementary_Data [file msac019_supplementary_data.zip › Supplementary Data S1.txt]

Supplementary Data S1: Alignments used to generate tree shown in Figure 1A, Supplementary Figure S1 and S2

>Oppossum_H2B.N.2
Y----FS--YIAKILK-QVHQDFSGYSWVLDALWSLDYYLFEQATLEAVRLSFYNHRRV-VTSREMLETLSKVPLEG----------------WM-
>Oppossum_H2B.N.1 (ancestral)
Y----FS--YIAKILK-QVHQDFSGYSWVLDALWSLDYYLFEQATLEAVRLSFYNHRRV-VTSREMLEALNKVPLEG----------------WM-
>Sheep_H2B.N
Y----FN--YMGKLLKQQGHPDFSGCSWILDALRALEDWQLEWVSLEAVRLSLYNHRRT-VTSREILEAVQQRCSQKTLGINEVALHGSVVEMIAL
>Cow_H2B.N.1 (ancestral)
Y----FN--YMGKLLK-QVHPDFSGCSWILDALRVLEDWQLEWVSLEAVRLSLYNHRRT-ITSREILEAVKQRCSQKSLGINEVDLHGSVVEMIAL
>Cow_H2B.N.2
Y----FN--YMEKLLK-QVHPDFSGCSWILDALRVLEDWQLEWVSLEAVRLSFYNHRRT-ITTKEILKAVKQRCSQKSLGINEVDLHGSVVEMIAL
>Rhino_H2B.N
Y----FS--YMGKILE-QIAHYRKLSQTSVGAPGSWMHWALEWVSLEAVRLSFCNHRRA-VTSREILEAVKRRSSWKSF-----------------
>Human_H2B.N
Y----FS--YMGKILK-QIHPDFSGRSWVLYALGALNAWQLEWVSLEAFRLSFYNHRRA-ITGREILGAVKQRSSQKSF-----------------
>Elephant_H2B.N
H----FC--YMGKILK-QTHPDFSGCSWVLEALGCLDDWQLEWVSLEAVRLSFYKHRRA-ITSREILEAMKQRSPRRSF-----------------
>Armadillo_H2B.N
Y----FS--YMRKILKQQVHADFSGCSWVLDALGSLDDWRLEWVSLEAVRLSFYNHRRA-VTSREILEAVKQRLSWKSF-----------------
>Dog_H2B.N
Y----FS--YMGKILK-QTHPDFSGCSWILDALGSLEDWLLEQVSLEAVRLSFYNHRRA-VTSREILGAIKQRSFLKSFCVNEVF-----------
>Panda_H2B.N
Y----FS--YMGKILK-QTHPDFSGCSWILDALGSLEDWLLEWVSLEAVRLSFYNHRRA-VTSREILGAVKQRSFRKSFCINKVF-----------
>Platypus_H2B.N
Y----SS--YIAHVLP-QTQPEPRGWGRAEGNLESRDGQLLERVAGEAVRLTLLQAAKT-VTSRVVRGALE-LVLAELVEE---------------
>Opposum_H2B.L
Y----SL--YTHRVLK-EVIPNQGLTYKTTEIMNSMINNILERIAEEAGNLLCYKRHLT-LGHQDIQMAVY-RLLPDELAKHAVAFGTRAVTTYND
>Tasmanian Devil__H2B.L
Y----SL--YTHRVLR-EVVPNQGLSSKTADVMNRMINNILERIAEEACNLLCYKRHLT-LSHQDLQMAVY-RLLPNELAKHAVAFGTRAVTSYND
>Rat_H2B.L
Y----SL--YINRVLK-EVVPKRGISSHTVDIMNLMINDIFERIATEACQRMNLRKRCT-LTSEDIQKAVY-MLMPKKLAKLAVTFGSKAVHRFIH
>Guinea Pig_H2B.L
Y----SL--YVSRVLK-EVVPERAISSCTVNIMNTLIDDIFERISEEAHHLMCSQKRCT-LTPKDIQKAVY-LLLPRKLAKYAVAFGDGAVDRYVH
>Rabbit_H2B.L
Y----SL--YVKRVLK-EVVPHRHMSSCTLEVMNTLINHMFERIAVEACNMMYFRNRCT-LTPEDIQKAVY-LLLPGKLGKHAVTFGSEAVHRFFH
>Sheep_H2B.L
Y----SL--YINRVLK-EVVPQKGISSHTMDVLNTMINDMFERISTEACNLMCYRKRCT-LTPEDIQKAVY-LVLPEKLAKYAVAFGNEAVQRYVR
>Cow_H2B.L
Y----SL--YINRVLK-EVVPQKGISSRTIDIINTMINDMFERISTEACNLMYYRKRCT-LTPEDIEKAVY-LLLPEKLAKYAVAFGKEAVQRYVR
>Rhino_H2B.L
Y----SR--YITRVLK-EVVPGRSISARTLDIMNTLINDMSERISTEACNLMYFRNRCT-LTPEDIQRAVY-LLFPGKLAKYAVAFGSEAVHRFVH
>Armadillo_H2B.L 
Y----SL--YVNRVLK-EVAPERSISSRTLDVMNTLINNIFERIAMEACNMMYFRNRCT-LTPEDIKKAVY-LLLPGKLAKYAVAFGSEAVTRYAR
>Horse_H2B.L
Y----SL--YINRVLK-EVVPQRGISARTLDTMNILINNIFERISTEACSMMYFRNRCT-LTPQDVQKAVY-SLFPGKLAKYAVAFGSEAVQRYLH
>Pig_H2B.L
Y----SL--YVNRVLK-EVVPQSGISSRTLDMMNTVINDIFERISMEASNLMYFRNRCT-LTPEDVQKAVY-LLLPRKLAKHAVAFGSDAVHRYVH
>Elephant_H2B.L
Y----SL--YVNRVLK-EVVPQRGISSRTLDVMNTLINNIFKCIATEACNLMYFRNRCT-LTPEDIQRAVY-VRLPGKLAKHAVAFGSEAVNRYVH
>Cat_H2B.L
Y----SL--YVNRVLK-EVIPQRGISSHTLDIMNTLINDIFERISMEACSVMCFRNRCT-LTLEDIQKAVY-LLLPEKLAKYAVTFGSEAVQRYVH
>Dog_H2B.L
Y----SL--YVNRVLK-EVVPQRGISSRTLDIMNTLINDIFELISMEACSLMCFRNRCT-LTPEDLEKAVY-LVLPTKLAKYAVAFGSEAVQRYVH
>Mouse_H2B.L
Y----SL--YINRVLK-EVVPQRSISSRTLDVMNTLIKDIFERISVEARSLMCFRNRCT-LTPEDIQKAVY-LLLPGKLAKYAVAFGSEAVQRYVQ
>Panda_H2B.L 
Y----SL--YINRVLK-EVVPQRSISSRTLDVMNTLIKDIFERISVEARSLMCFRNRCT-LTPEDIQKAVY-LLLPGKLAKYAVAFGSEAVQRYVQ
>Platypus_H2B.L 
Y----FL--YINKILK-LVHPEKTISSKTLEVVNTFINDIFERLAAKASRLVHKKRHLT-LQIWAIQEAVD-LLLPGELAKYATAHGNKAVERY--
>Rabbit_H2B.W.3
WDLSLAP--YFSRILR-RQNENLSLSREAKSLLDTLLKELLEHILNEAAQLVREKQGVA-LSVLEIQSAVR-RLLPRELGLSVDMQAINALLEHSS
>Rabbit_H2B.W.2
Y----SFAAYFTKVLK-QDNEDLSLSREAKSLMDVFLREVFERIVNQAARLVQKKNLPA-LTQIELQSVVQ-HLLPGELSMFADTEGTKALLKYKR
>Rabbit_H2B.W.1
Y----SFASYFPKVLK-HVHKGLSLSKEAKGVMDSIVRDVFERIAHEAASLVRYSKHST-LTSRDVQSAVR-LLLPGQLHKHADVEGTKALLKFIT
>Mouse_ H2B.W
F----AI--YFPKVLK-NIHVGLSLSQRSVNILDSFVKDMFERIASEASFLARQARNST-INSREIQTAIR-LLLPGELCRRAVAEGTMAMVRYIS
>Cow_H2B.W.1
F-ASFAT--YFRRVLK-QVHTGLSLSHEAMNVMHSFVKHMFEQIAEEAGSLAHSSKHCT-ITSGEIQRAVR-LLLPGEIGKHAVSEATKSVIRYNT
>Sheep_H2B.W.1
F-SSFAT--YFPRVLK-QVHTGLSLSRESVNVLDSFVKDMFERIAEEAGRLAHCSRRCT-IMTEDIQTAVH-LLLPGELGKYAVSEASKAVTRYRT
>Sheep_H2B.W.2
F-SSFAT--YFPRVLK-QVHTGLSLSRESVNVLDSFVKDMFERIAEEAGRLAHSNKRCT-IMTEDIQTSVR-LLLPGELGKYATSEATKSVIRYHL
>Sheep_H2B.W.3
F-SSFAT--YFPRVLK-QVHTGLSLSRESVNVLDSFVKDMFERIAEEAGRLAHSNKRCT-IMTEDIQTSVR-LLLPGELGKYATSEATKSVIRYHL
>Cow_H2B.W.5
F-SSFAT--YFPRVLR-QIHKGMSLSHDSVNILDSFVKDTFERIAEEAGRLAGDNKRRT-ITTEDIEAAVR-LLLPGKLGKYAVLKATKSLITYRT
>Cow_H2B.W.3
F-SSFAT--YFPRVLR-QVHTGLSLSHDSVNILDLFVKGMFEQIAEEAGRLARNNKRRT-ITHEDIETAVR-LLLPGVLSKYSITQATKSLIRYHT
>Cow_H2B.W.2
F-SSFAT--YFPRVLR-QMHTGLSLSHDSMNILDSFVKDMFERIAKEARRLACY-KCCT-ITHEDIEIAVR-LLLPGELRKYAITAATKSLIRYHT
>Cow_H2B.W.4
F-SRFAT--YFPRVLR-QIHKGMSLSRDSVNILDSFVKDMFERIAEEAGRLARNNKRRT-ITHEDIEAAVR-LLLPGDLCKYAINAATKSLIGYHT
>Human_H2B.W.1
F----AT--YFRRVLK-QVHQGLSLSREAVSVMDSLVHDILDRIATEAGHLARSTKRQT-ITAWETRMAVR-LLLPGQMGKLAESEGTKAVLRTSL
>Human_H2B.W.2
FGDSFTP--YFPRVLK-QVHQGLSLSQEAVSVMDSMIHDILDRIATEAGQLAHYTKRVT-ITSRDIQMAVR-LLLPGKMGKLAEAQGTNAALRTSL
>Elephant_H2B.W
F----SI--FIYRVLK-KVHSELGISRKAVGVINCLLKDIFQRIAEEATHLAGYTSHSTIITSRAIQTAAR-LLLPGELGKLAVSEGTKAVSRYKS
>Dog_H2B.W.1
---------LFPRVLK-KVHEGLSLSQKALRVTDSFINDIFERIIDEASRLAHST-----ITSREIQTAMH-LLLPGGIGKHVVSEASEAFIWYAR
>Dog_H2B.W.3
F----NI--YFPRVLK-QVLQGLSLSQKALSIIGSVVKDIFERIADEASRLAGSTKCST-ITSREIQTAVRLLLLPKEIGKHAVSEASKAIMRYTF
>Horse_H2B.W.3
F----AT--YFPRVLR-RVHEGLSLSQEAVSVLDSFVKDIFERIAGEAALLARSTKRST-ISSREIQTAVR-LLLPGEIGKHAVSEASKAVLRGFF
>Horse_H2B.W.1
F----AT--YFPRVLR-QVHEGLSLSQEAVSVLDSFAKDIFERIADEATCLVRSTKRST-ISYGEIQTAVR-LLLPGDLGKHAVAEGTKALIRYIS
>Horse_H2B.W.2
F----AT--YFPRVLR-QVHEGLSLSQEAVSVLDSFAKDIFERIADEATCLVRSTKRST-ISYGEIQTAVR-LLLPGDLGKHAVAEGTKALIRYIS
>Panda_H2B.W
F----AT--YFPRVLK-QVHEGLSLSKKAVSVMDSFLKDIFEHIADEAAHLARSTKHST-INSREIQTAVR-LLLPGEIGKHTVSKATKAVIRFQR
>Dog_H2B.W.2
F----AI--YFPRVLK-QVDEGLSLSQKAVSIMDSFVKDIFERIADEASRLARSTKRST-ITSREIQTAVR-LLLPGEIGKYAVSEATKALMRNQV
>Armadillo_H2B.W 
F----SV--YISKVLK-QVHDDLAISRQALSVMDSFVNDIFERIADEAARLARYTGRST-ITSREIQTAVR-LLLPGEIGKHAVSEGTKAVIRYTS
>Platypus_H2B.K
Y----SV--YIYKVLK-QVHPDTGISSKAMSIMNSFVNDVFEQLAGEAARLAQYLGRST-LTSREVQTAVR-LLLPGELAKHAVSEGTKAVTKYTS
>Dog_H2B.K.2
Y----SM--YIYKVLK-QVHPDIGIFSKAMSIMNSFVNDVFERLAGKAAQLAQYLGQTT-LTSWEVQTAVR-WLLPGELAKHAISEGTKAITKYTG
>Rabbit_H2B.K
Y----SM--YIYKVLK-QVHPDIGISARAMSIMNSFVNDVFERLAGEAAQLAQYSGRST-LTSREVQTAVR-LLLPGELAKHAVSEGTKAVTKYTS
>Human_H2B.K
Y----SM--YIYKVLK-QVHPDIGISAKAMSIMNSFVNDVFEQLACEAARLAQYSGRTT-LTSREVQTAVR-LLLPGELAKHAVSEGTKAVTKYTS
>Elephant_H2B.K
Y----SV--YIYKVLK-QVHPDISISSKAMSIMNSFVNDVFERLAGEATRLAQYSGRTT-LTSREVQTAAR-LLLPGELAKHAVSEGTKAVTKYIS
>Cow_H2B.K.2
Y----SM--YIYKVLK-QVHPDIGISSKAMSIVNLFVNDLFERLAGKAAWLAQYSGRTT-LTSREVQTAVR-LLLPGELAKHAVSEGTKAVTKYTS
>Cow_H2B.K.3
Y----SM--YIYKVLK-QVHPDIGISSKAMSIMNSFVNDLFERLAGEAARLAQYSGRTT-LTSREVQTAVR-LLLPGELAKHAVSEGTKAVTKYTS
>Cow_H2B.K.1 (ancestral)
Y----SM--YIYKVLK-QVHPDIGISSKAMSIMNSFVNDLFERLAGEAARLAQYSGRTT-LTSREVQTAVR-LLLPGELAKHAVSEGTKAVTKYTS
>Sheep_H2B.K
Y----SM--YIYKVLK-QVHPDIGISSKAMSIMNSFVNDLFERLAGEAARLAQYSGRTT-LTSREVQTAVR-LLLPGELAKHAVSEGTKAVTKYTS
>Pig_H2B.K 
Y----SM--YIYKVLK-QVHPDIGISSKAMSIMNSFVNDVFERLAGEAARLAQYSGRTT-LTSREVQTAVR-LLLPGELAKHAVSEGTKAVTKYTS
>Rhino_H2B.K 
Y----SM--YIYKVLK-QVHPDIGISSKAMSIMNSFVNDVFERLAGEAARLAQYSGRTT-LTSREVQTAVR-LLLPGELAKHAVSEGTKAVTKYTS
>Horse_H2B.K
Y----SM--YIYKVLK-QVHPDIGISSKAMSIMNSFVNDVFERLAGEAAQLAQYSGRTT-LTSREVQTAVR-LLLPGELAKHAVSEGTKAVTKYTS
>Dog_H2B.K.1 (ancestral) 
Y----SM--YIYKVLK-QVHPDIGISSKAMSIMNSFVNDVFERLAGEAARLAQYSGRTT-LTSREVQTAVR-LLLPGELAKHAVSEGTKAVTKYTS
>Panda_H2B.K 
Y----SM--YIYKVLK-QVHPDIGISSKAMSIMNSFVNDVFERLAGEAARLAQYSGRTT-LTSREVQTAVR-LLLPGELAKHAVSEGTKAVTKYTS
>Cat_H2B.K 
Y----SM--YIYKVLK-QVHPDIGISSKAMSIMNSFVNDVFERLAGEAARLAQYSGRTT-LTSREVQTAVR-LLLPGELAKHAVSEGTKAVTKYTS
>Horse_RC-H2B
Y----SI--YVYKVLK-QVHPDTGISSKAMGIMNSFVNDIFERIASEASRLAHYNKRST-ITSREVQTAVR-LLLPGELAKHAVSEGTKAVTKYTS
>Rat_RC-H2B
Y----SI--YVYKVLK-QVHPDTGISSKAMGIMNSFVNDIFERIASEASRLAHYNKRST-ITSREVQTAVR-LLLPGELAKHAVSEGTKAVTKYTS
>Mouse_RC-H2B
Y----SI--YVYKVLK-QVHPDTGISSKAMGIMNSFVNDIFERIANEASRLAHYNKRST-ITSREIQTSVR-LLLPGELAKHAVSEGTKAVTKYTS
>Rat_RC-H2B
Y----SI--YVYKVLK-QVHPDTGISSKAMGIMNSFVNDIFERIANEASRLAHYNKRST-ITSREIQTAVR-LLLPGELAKHAVSEGTKAVTKYTS
>Human_RC-H2B 
Y----SV--YVYKVLK-QVHPDTGISSKAMGIMNSFVNDIFERIAGEASRLAHYNKRST-ITSREIQTAVR-LLLPGELAKHAVSEGTKAVTKYTS
>Rat_RC-H2B
Y----SV--YVYKVLK-QVHPDTGISSKAMGIMNSFVNDIFERIAGEASRLAHYNKRST-ITSREIQTAVR-LLLPGELAKHAVSEGTKAVTKYTS
>Panda_RC-H2B
Y----SV--YVYKVLK-QVHPDTGISSKAMGIMNSFVNDIFERIAGEASRLAHYNKRST-ITSREIQTAVR-LLLPGELAKRAVSEGTKAVTKYTS
>Armadillo_RC-H2B
Y----SI--YVYKVLK-QVHPDTGISSKAMGIMNSFVNDIFERIAGEASRLAHYNKRST-ITSREIQTAVR-LLLPGELAKHAVSEGTKAVTKYTS
>Rhino_RC-H2B 
Y----SI--YVYKVLK-QVHPDTGISSKAMGIMNSFVNDIFERIAGEASRLAHYNKRST-ITSREIQTAVR-LLLPGELAKHAVSEGTKAVTKYTS
>Horse_RC-H2B 
Y----SV--YVYKVLK-QVHPDTGISSKAMGIMNSFVNDIFERIAGEASRLAHYNKRST-ITSREIQTAVR-LLLPGELAKHAVSEGTKAVTKYTS
>Human_RC-H2B  
Y----SV--YVYKVLK-QVHPDTGISSKAMGIMNSFVNDIFERIAGEASRLAHYNKRST-ITSREIQTAVR-LLLPGELAKHAVSEGTKAVTKYTS
>Elephant_RC-H2B 
Y----SI--YVYKVLK-QVHPDTGISSKAMGIMNSFVNDIFERIAGEASRLAHYNKRST-ITSREIQTAVR-LLLPGELAKHAVSEGTKAVTKYTS
>Panda_RC-H2B 
Y----SV--YVYKVLK-QVHPDTGISSKAMGIMNSFVNDIFERIAGEASRLAHYNKRST-ITSREIQTAVR-LLLPGELAKHAVSEGTKAVTKYTS
>Opposum_RC-H2B
Y----SV--YVYKVLK-QVHPDTGISSKAMGIMNSFVNDIFERIASEASRLAHYNKRST-ITSREIQTAVR-LLLPGELAKHAVSEGTKAVTKYTS
>Tasmanian Devil__RC-H2B
Y----SV--YVYKVLK-QVHPDTGISSKAMGIMNSFVNDIFERIASEASRLAHYNKRST-ITSREIQTAVR-LLLPGELAKHAVSEGTKAVTKYTS
>Mouse_RC-H2B
Y----SV--YVYKVLK-QVHPDTGISSKAMGIMNSFVNDIFERIASEASRLAHYNKRST-ITSREIQTAVR-LLLPGELAKHAVSEGTKAVTKYTS
>Mouse_RC-H2B
Y----SV--YVYKVLK-QVHPDTGISSKAMGIMNSFVNDIFERIASEASRLAHYNKRST-ITSREIQTAVR-LLLPGELAKHAVSEGTKAVTKYTS
>Dog_RC-H2B 
Y----SV--YVYKVLK-QVHPDTGISSKAMGIMNSFVNDIFERIAGEASRLAHYNKRST-ITSREIQTAVR-LLLPGELAKHAVSEGTKAVTKYTS
>Guinea Pig_RC-H2B 
Y----SV--YVYKVLK-QVHPDTGISSKAMGIMNSFVNDIFERIAGEASRLAHYNKRST-ITSREIQTAVR-LLLPGELAKHAVSEGTKAVTKYTS
>Pig_RC-H2B 
Y----SV--YVYKVLK-QVHPDTGISSKAMGIMNSFVNDIFERIAGEASRLAHYNKRST-ITSREIQTAVR-LLLPGELAKHAVSEGTKAVTKYTS
>Cat_RC-H2B 
Y----SV--YVYKVLK-QVHPDTGISSKAMGIMNSFVNDIFERIAGEASRLAHYNKRST-ITSREIQTAVR-LLLPGELAKHAVSEGTKAVTKYTS
>Dog_RC-H2B 
Y----SV--YVYKVLK-QVHPDTGISSKAMGIMNSFVNDIFERIAGEASRLAHYNKRST-ITSREIQTAVR-LLLPGELAKHAVSEGTKAVTKYTS
>Elephant_RC-H2B
Y----SV--YVYKVLK-QVHPDTGISSKAMGIMNSFVNDIFERIAGEASRLAHYNKRST-ITSREIQTAVR-LLLPGELAKHAVSEGTKAVTKYTS
>Guinea Pig_RC-H2B
Y----SV--YVYKVLK-QVHPDTGISSKAMGIMNSFVNDIFERIAGEASRLAHYNKRST-ITSREIQTAVR-LLLPGELAKHAVSEGTKAVTKYTS
>Rabbit_RC-H2B
Y----SV--YVYKVLK-QVHPDTGISSKAMGIMNSFVNDIFERIAGEASRLAHYNKRST-ITSREIQTAVR-LLLPGELAKHAVSEGTKAVTKYTS
>Armadillo_RC-H2B
Y----SI--YVYKVLK-QVHPDTGISSKAMGIMNSFVNDIFERIAGEASRLAHYNKRST-ITSREIQTAVR-LLLPGELAKHAVSEGTKAVTKYTS
>Platypus_RC-H2B 
Y----SI--YVYKVLK-QVHPDTGISSKAMGIMNSFVNDIFERIAGEASRLAHYNKRST-ITSREIQTAVR-LLLPGELAKHAVSEGTKAVTKYTS
>Oppossum_RC-H2B 
Y----SI--YVYKVLK-QVHPDTGISSKAMGIMNSFVNDIFERIAGEASRLAHYNKRST-ITSREIQTAVR-LLLPGELAKHAVSEGTKAVTKYTS
>Sheep_RC-H2B 
Y----SI--YVYKVLK-QVHPDTGISSKAMGIMNSFVNDIFERIAGEASRLAHYNKRST-ITSREIQTAVR-LLLPGELAKHAVSEGTKAVTKYTS
>Cat_RC-H2B 
Y----SI--YVYKVLK-QVHPDTGISSKAMGIMNSFVNDIFERIAGEASRLAHYNKRST-ITSREIQTAVR-LLLPGELAKHAVSEGTKAVTKYTS
>Pig_RC-H2B
Y----SI--YVYKVLK-QVHPDTGISSKAMGIMNSFVNDIFERIAGEASRLAHYNKRST-ITSREIQTAVR-LLLPGELAKHAVSEGTKAVTKYTS
>Platypus_RC-H2B
Y----SI--YVYKVLK-QVHPDTGISSKAMGIMNSFVNDIFERIAGEASRLAHYNKRST-ITSREIQTAVR-LLLPGELAKHAVSEGTKAVTKYTS
>Rhino_RC-H2B
Y----SI--YVYKVLK-QVHPDTGISSKAMGIMNSFVNDIFERIAGEASRLAHYNKRST-ITSREIQTAVR-LLLPGELAKHAVSEGTKAVTKYTS
>Sheep_RC-H2B
Y----SI--YVYKVLK-QVHPDTGISSKAMGIMNSFVNDIFERIAGEASRLAHYNKRST-ITSREIQTAVR-LLLPGELAKHAVSEGTKAVTKYTS
>Tasmanian Devil_RC-H2B
Y----SI--YVYKVLK-QVHPDTGISSKAMGIMNSFVNDIFERIAGEASRLAHYNKRST-ITSREIQTAVR-LLLPGELAKHAVSEGTKAVTKYTS
>Cat_H2B.1.2
Y----SV--YVYKVLK-QVHPDTGISSKAMSTMNSFVGDIFERIAGEASRLAHYNKHST-ITSREIQTAVR-LLLPGELAKHAVSEGTKAVTKYTS
>Elephant_H2B.1.1
Y----SI--YIYKVLK-QVHPDTGISSKAMSIMNSFVIDIFERIVSEASRLAHYNKRST-ITSREIQTAVP-LLLPGELAKHAVSEGTKAVTKYTS
>Rhino_H2B.1.2
Y----SI--YIYKVLK-QVYPDTGISSQAMSIVNSFVNDIFERIAGEASRLARYNKRLT-ITSREIQTAVR-LLLPGELAKHAVSEGTKAVTKYTS
>Guinea pig__H2B.1
Y----SI--YIYKVLK-QVHPDTGISSKAMSILNSFVSDIFERVSCEASRLAHYNKRST-ISSREIQTAVR-LLLPGELAKHAVSEGTKAVTKYTS
>Dog_H2B.1
Y----SV--YVYKVLK-QVHPDTGISSKAMGIMNSFVNDIFERIAGEASRLAHYNKRST-ITSREIQTAVR-LLLPGELAKHAVSEGTKAVTKYTS
>Rabbit_H2B.1
Y----SI--YIYKVLK-QVHPDTGISSKAMSIMNSFVSDIFERISGEASRLAHYNKHST-ITSREIQTAVR-LLLPGELAKHAVSEGTKAVTKYTS
>Human_H2B.1
Y----SI--YIYKVLK-QVHPDTGISSKAMSIMNSFVTDIFERIASEASRLAHYSKRST-ISSREIQTAVR-LLLPGELAKHAVSEGTKAVTKYTS
>Mouse_H2B.1
Y----SI--YIYKVLK-QVHPDTGISSKAMSIMNSFVTDIFERIASEASRLAHYNKRST-ITSREIQTAVR-LLLPGELAKHAVSEGTKAVTKYTS
>Sheep_H2B.1.1
Y----SI--YIYKVLK-QVHPDTGISSKAMSIMNSFVTDIFERIAGEASRLAHYNKRST-ITSREIQTAVR-LLLPGELAKHAVSEGTKAVTKYTS
>Cow_H2B.1.1
Y----SI--YIYKVLK-QVHPDTGISSKAMSIMNSFVTDIFERIAGEASRLAHYNKRST-ITSREIQTAVR-LLLPGELAKHAVSEGTKAVTKYTS
>Pig_H2B.1.1
Y----SI--YIYKVLK-QVHPDTGISSKAMSIMNSFVTDIFERIAGEASRLAHYSKRST-ITSREIQTAVR-LLLPGELAKHAVSEGTKAVTKYTS
>Rat_H2B.1
Y----SI--YIYKVLK-QVHPDTGISSKAMSIMNSFVTDIFERIAGEASRLAHYNKRST-ITSREIQTAVR-LLLPGELAKHAVSEGTKAVTKYTS
>Cow_H2B.1.2
Y----SI--YIYKVLK-QVHPDTGISSKAMSIMNSFVSDIFERVAGEASRLAHYNKRST-ITSREIQTAVR-LLLPGELAKHAVSEGTKAVTKYTS
>TS_ShpTS2
Y----SI--YIYKVLK-QVHPDTGISSKAMSIMNSFVSDIFERIAGEASRLAHYNKRST-ITSREIQTAVR-LLLPGELAKHAVSEGTKAVTKYTS
>Pig_H2B.1.2
Y----SI--YIYKVLK-QVHPDTGISSKAMSIMNSFVTDIFERIASEASRLAHYNKRST-ITSREIQTAVR-LLLPGELAKHAVSEGTKAVTKYTS
>Panda_H2B.1.2
Y----SI--YIYKVLK-QVHPDTGISSKAMSIMNSFVSDIFERIAGEASRLAHYNKRST-ITSREIQTAVR-LLLPGELAKHAVSEGTKAVTKYTS
>Horse_H2B.1
Y----SI--YIYKVLK-QVHPDTGISSKAMSIMNSFVTDIFERIAGEASRLAHYSKHST-ITSREIQTAVR-LLLPGELAKHAVSEGTKAVTKYTS
>Panda _H2B.1.1
Y----SI--YIYKVLK-HVHPDTGISSKAMSIMNSFVSDIFERIAGEASRLAHYNKRST-ITSREIQTAVR-LLLPGELAKHAVSEGTKAVTKYTS
>Rhino_H2B.1.1
Y----SI--YIYKVLK-QVHPDTGISSKAMSIMNSFVTDIFERIAGEASRLAHYNKHST-ITSREIQTAVR-LLLPGELAKHAVSEGTKAVTKYTS
>Elephant_H2B.1.2
Y----SI--YIYKVLK-QVHPDTGISSKAMSIMNSFVTDIFERVAGEASRLAHYNKRST-ITSREIQTAVR-LLLPGELAKHAVSEGTKAVTKYTS
>Armadillo_H2B.1
Y----SI--YIYKVLK-QVHPDTGISSKAMSIMNSFVTDIFERIAGEASRLAHYNKRST-ITSREIQTAVR-LLLPGELAKHAVSEGTKAVTKYTS
>Cat_H2B.1.1
Y----SI--YIYKVLK-QVHPDTGISSKAMSIMNSFVTDIFERIAGEASRLAHYNKRST-ITSREIQTAVR-LLLPGELAKHAVSEGTKAVTKYTS
>Platypus_H2B.O.1
W----EN--YVYKVLK-QVHPLTSISTKAVGIVDSFI-DIFKRITSDASHLARYNKCST-ITSREIQTAVQ-LMLPGELDRYAGSEGTKAITKYTT
>Platypus_H2B.O.2
Y----SI--YVYKVLK-QVHPLTSISTKAVGIMDSFINDIFERIASEASRLARYNKRST-ITSREIQTAVL-LTLPGELARHAVSEGTKAITKYTS
>Platypus_H2B.O.3
Y----SI--YVYKVLK-QVHPLTSISTKAVGIMDSFINDIFDRIASEASRLARYTKRST-IASREIQTAVL-LTLPGELARHAVSEGTKAITKYTS
