# Supplementary material for: Novel Classes and Evolutionary Turnover of Histone H2B Variants in the Mammalian Germline
Source: Mol Biol Evol. 2022 Jan 31;39(2):msac019. doi: 10.1093/molbev/msac019 (PMC8857922; doi:10.1093/molbev/msac019)
Supplement: msac019_Supplementary_Data [file msac019_supplementary_data.zip › Supplementary Data S5.txt]

Supplementary Data S5: Alignments used to generate tree shown in Supplementary Figure S11

>Ma’s night monkey H2B.1.1.2
ATG--CCGGAGGTATCTTC---------------------TAAAGGAGCCCCCATATCCAAGAAAGGCTTCAAAAAGGCTGCTGTGAAAACACAGAAAAAGGAGAGCAAGAAGCGGAGGAAGACCCGCAAGGAGAGCTACTCTATTTACATCTACAAGGTGCTGAAGCAGGTTCATCCGGATACTGGCATATCTTCCAAAGCTATGAGCATTATGAATTCTTTCGTCACTGACATCTTTGAGCGTATAGCGAGCGAGGCATCACGCTTAGCTCACTACACCAAGCGCGCCACCATTACTTCCAGAGAGATACAGACAGCAGTGCGTCTGCTCCTGCCGGGAGAGCTGGCTAAGCATGCCGTGTCTGAGGGCACCAAGGCTGTCACTAAGTACACCAGTTCCAAA

>Ma’s night monkey H2B.1.1.1
ATG--CCGGAGTTATCGTC---------------------TAAAGGAGCCCCCATTTCCAAGAAAGGCTTCAAGAAGGCTGTTGTGAAAACAC---AGAAGGAGAGCAAGAAGCGAAGGAAGACCCGCAAGAAGAGCTACTCTATTTACATCTACGAGGTGCTGAAGCAGGTCCATCCGGACACTGGCATATCTTCCAAAGCCATAAGCATTATGAATTCCTTCGTCACTGACATCTTTGAGCGTATAGCGAGCGAGGCATCACGCTTAGCTCACTACAACAAACGCTCCACCATTACTTCCAGAGAGATGCAGACAGCAGTGCGTCTGCTGTTGCCGGGAGAGCTGGCTAAGNATGCCGTGTCTGAGGGCACCAAGGCTGTCACTAAGTACACCAGCTCCAAA

>Marmoset H2B.1.1
ATG--CCGGAACTGTCTTC---------------------TAAAGGAGCCATCATTTCTAAAAAAGGCTTCAAGAAGGCTGTTCTGAAAACACAGAAGAAGGAGGGCAAGAAGCGGAAGAAGACCCGCAAGGAGAGCTATTCTATTTACATCTACAAGGTGCTGAAGCAGGTCCATCCGGACACTGGCATATCTTCCAAAGCCATGAGCATTATGAATTCCTTCGCCACTGACATCTTTGAGCGTATAGCGAGCGAAGCATCACGCTTAGTTCACTACAACAAGCGCTCCACCCTTAGTTCCAGAGAAATTCAGACAGCAGTGCGTCTGCTGCTACCAGGAGAGCTGGCTAAGCATGCGGTGTCTGAGGGCACCAAGGCTGTCACTAAGTACACCAGCTCCAAA

>White-faced sapajou H2B.1.1
ATG--CCGGAGTTGTCTTC---------------------TAAAGGAGCCACCATTTCTAAGAAAGGCTTCAAGAAGGCGGTTGTGAAAACACAGAAGAAGGAGGGCAAGAAGCGGAAGAGGACCCGCAAGGAGAGCTATTCTATTTACATCTACAAGGTGCTGAAGCAGGTCCATCCGGACACTGGCATATCTTCCAAAGCCATGAGCATTATGAATTCCTTCGTCACTGACATATTTGAGCGTATAGCGAGCGAGGCATCACGCTTAGCTCACTACAACAAGCGCTCCACCATTACTTCCAGAGAGATTCAGACAGCAGTGCGTCTGCTGCTGCCGGGAGAGCTGGCTAAGCATGCCGTGTCTGAGGGCACTAAGGCTGTCACTAAGTACACCAGCTCCAAA

>Tufted capuchin H2B.1.1
ATG--CCGGAGTTGTCTTC---------------------TAAAGGAGCCACCATTTCTAAGAAAGGCTTCAAGAAGGCGGTTGTGAAAACACAGAAGAAGGAGGGCAAGAAGCGGAAGAGGACCCGCAAGGAGAGCTATTCTATTTACATCTACAAGGTGCTGAAGCAGGTCCATCCGGACACTGGCATATCTTCCAAAGCCATGAGTATTATGAATTCCTTCGTCACTGACATCTTTGAGCGTATAGCGAGCGAGGCATCACGCTTAGCTCACTACAACAAGCGCTCCACCATTACTTCCAGAGAGATTCAGACAGCAGTGCGTCTGCTGCTGCCGGGAGAGCTGGCTAAGCATGCCGTGTCTGAGGGCACTAAGGCTGTCACTAAGTACACCAGCTCCAAA

>Squirrel monkey H2B.1.1
ATG--CCGGAGTTATCTTC---------------------CAAAGGAGCCACCATTTCCAAGAAAGGCTTCAAAAAGGCGGTTGTGAAAACACAGAAAAAAGAGGGCAAGAAGCGGAAGAGGACCCGCAAGGAGAGCTATTCTATTTACATCTACAAGGTGCTGAAGCAGGTCCATCCGGACACTGGCATATCTTCCAAAGCCATGAGCATTATGAATTCCTTCGTCACTGACATCTTTGAGCGTATAGCGAGCGAGGCATCACGCTTAGCTCACTACAACAAGCGCTCCACCATTACTTCCAGAGAGATTCAGACAGCAGTGCGTCTGCTGCTGCCGGGAGAGCTGGCCAAGCATGCCGTGTCCGAGGGCACCAAGGCCGTGACTAAGTACACCAGCTCGAAA

>Sooty mangabey H2B.1.1
ATG--CCGGACTTATCATC---------------------TAAAGGTGCTACGATCTCCAAGAAAGGCTTTAAGAAAGCTGTCGTTAAGACGCAGAAGAAGGAGGGCAAAAAGCGCAAGAGAACCCGCAAGGAGAGCTATTCTATTTACATCTACAAGGTGCTGAAACAGGTCCATCCAGATACTGGAATCTCTTCCAAAGCCATGAGCATCATGAATTCTTTCGTCACTGATATCTTTGAGCGTATAGCGAGTGAGGCATCACGCTTGGCTCACTACAACAAACGCTCCACCATCTCCTCTAGAGAGATCCAGACGGCAGTGCGGTTACTACTGCCGGGAGAGCTGGCTAAACATGCTGTGTCTGAGGGCACCAAAGCTGTCACTAAGTACACTAGCTCCAAG

>Drill H2B.1.1
ATG--CCGGACTTATCATC---------------------TAAAGGTGCTACGATCTCCAAGAAAGGCTTTAAGAAAGCTGTCGTTAAGACGCAGAAGAAGGAGGGTAAAAAGCGCAAGAGAACCCGCAAGGAGAGCTATTCTATTTACATCTACAAGGTGCTGAAGCAGGTCCATCCAGATACTGGAATCTCTTCGAAAGCCATGAGCATCATGAATTCTTTCGTCACTGATATCTTTGAGCGTATAGCGAGTGAGGCATCACGCTTGGCTCACTACAACAAACGCTCCACCATCTCCTCTAGAGAGATCCAGACGGCAGTGCGGTTACTACTGCCGGGAGAGCTGGCTAAACATGCTGTGTCTGAGGGCACCAAAGCTGTCACTAAGTACACTAGCTCCAAG

>Gelada H2B.1.1
ATG--CCGGAGTTATCATC---------------------TAAAGGTGCTACGATTTCCAAGAAAGGCTTTAAGAAAGCTGTCGTTAAGACGCAGAAGAAGGAGGGCAAAAAACGGAAAAGAACCCGAAAGGAGAGCTATTCCATTTACATCTACAAGGTGCTGAAACAGGTCCATCCAGATACTGGAATCTCTTCCAAAGCCATGAGTATCATGAATTCGTTCGTCACTGATATCTTTGAGCGTATAGCGAGTGAGGCATCACGCTTGGCTCACTACAACAAACGCTCCACCATCTCCTCTAGAGAGATCCAGACAGCAGTGCGGTTACTACTGCCGGGAGAGCTGGCTAAACATGCTGTGTCTGAGGGCACCAAAGCTGTCACTAAGTACACCAGCTCCAAA

>Hamadryas baboon H2B.1.1
ATG--CCGGAGTTATCATC---------------------TAAAGGTGCTACGATTTCCAAGAAAGGCTTTAAGAAAGCTGTCGTTAAGACGCAGAAGAAGGAGGGCAAAAAACGCAAGAGAACCCGCAAGGAGAGCTATTCCATTTACATCTACAAGGTGCTGAAACAGGTCCATCCAGATACTGGAATCTCTTCCAAAGCCATGAGTATCATGAATTCGTTCGTCACTGATATCTTTGAGCGTATAGCGAGTGAGGCATCACGTTTGGCTCACTACAACAAACGCTCCACCATCTCCTCTAGAGAGATCCAGACAGCAGTGCGGTTACTACTGCCGGGAGAGCTGGCTAAACATGCTGTGTCTGAGGGCACCAAAGCTGTCACTAAGTACACCAGCTCCAAA

>Olive baboon H2B.1.1
ATG--CCGGAGTTATCATC---------------------TAAAGGTGCTACGATTTCCAAGAAAGGCTTTAAGAAAGCTGTCGTTAAGACGCAGAAGAAGGAGGGCAAAAAACGCAAGAGAACCCGCAAGGAGAGCTATTCCATTTACATCTACAAGGTGCTGAAACAGGTCCATCCAGATACTGGAATCTCTTCCAAAGCCATGAGTATCATGAATTCGTTCGTCACTGATATCTTTGAGCGTATAGCGAGTGAGGCATCACGTTTGGCTCACTACAACAAACGCTCCACCATCTCCTCTAGAGAGATCCAGACAGCAGTGCGGTTACTACTGCCGGGAGAGCTGGCTAAACATGCTGTGTCTGAGGGCACCAAAGCTGTCACTAAGTACACCAGCTCCAAA

>Rhesus macaque H2B.1.1
ATG--CCGGAGTTATCGTC---------------------TAAAGGTGCTACGATTTCCAAGAAAGGCTTTAAGAAAGCAGTCGTCAAGACGCAGAAGAAAGAAGGCAAAAAACGCAAGAGAACCCGTAAGGAGAGCTATTCTATTTACATCTACAAGGTGCTGAAACAGGTCCATCCAGATACTGGAATCTCTTCTAAAGCCATGAGTATCATGAATTCCTTCGTCACTGATATCTTTGAGCGTATAGCGAGTGAGGCATCACGCTTGGCTCACTACAACAAACGCTCCACCATCTCCTCTAGAGAGATCCAGACGGCAGTGCGGTTACTACTGCCGGGAGAGCTAGCTAAACATGCTGTGTCTGAGGGCACCAAAGCTGTCACTAAGTACACCAGCTCCAAG

>Green monkey H2B.1.1
ATG--CCGGAGTTATCATC---------------------TAAAGGTGCTACGATTTCCAAGAAAGGCTTTAAGAAAGCTGTCGTTAAGACGCAGAAGAAGGAGGGCAAAAAACGCAAGAGAACCCGCAAGGAGAGCTATTCTATTTACATCTACAAGGTGCTGAAGCAGGTCCATCCAGATACTGGAATCTCTTCCAAAGCCATGAGTATCATGAATTCCTTCGTCACTGATATCTTTGAGCGTATAGCGAGTGAGGCATCACGCTTGGCTCACTACAACAAACGCTCCACCATCTCCTCTAGAGAGATCCAGACGGCAGTGCGGTTACTACTGCCGGGAGAGCTGGCTAAACATGCCGTGTCTGAGGGCACCAAAGCTGTCACTAAGTACACCAGCTCCAAG

>Pig-tailed macaque H2B.1.1
ATG--CCGGAGTTATCATC---------------------TAAAGGTGCTACGATTTCCAAGAAAGGCTTTAAGAAAGCAGTCGTTAAGACGCAGAAGAAGGAAGGCAAAAAACGCAAGAGAACCCGTAAGGAGAGCTATTCTATTTACATCTACAAGGTGCTGAAACAGGTCCATCCAGATACTGGAATCTCTTCCAAAGCCATGAGTATCATGAATTCCTTCGTCACTGATATCTTTGAGCGTATAGCGAGTGAGGCATCACGCTTGGCTCACTACAACAAACGCTCCACCATCTCCTCTAGAGAGATCCAGACGGCAGTGCGGTTACTACTGCCGGGAGAGCTGGCTAAACATGCTGTGTCTGAGGGCACCAAAGCTGTCACTAAGTACACCAGCTCCAAG

>Crab-eating macaque H2B.1.1
ATG--CCGGAGTTATCATC---------------------TAAAGGTGCTACGATTTCCAAGAAAGGCTTTAAGAAAGCAGTCGTTAAGACGCAGAAGAAGGAAGGCAAAAAACGCAAGAGAACCCGCAAGGAGAGCTATTCTATTTACATCTACAAGGTGCTGAAACAGGTCCATCCAGATACTGGAATCTCTTCCAAAGCCATGAGTATCATGAATTCCTTCGTCACTGATATCTTTGAGCGTATAGCGAGTGAGGCATCACGCTTGGCTCACTACAACAAACGCTCCACCATCTCCTCTAGAGAGATCCAGACGGCAGTGCGGTTACTACTGCCGGGAGAGCTGGCTAAACATGCTGTGTCTGAGGGCACCAAAGCTGTCACTAAGTACACCAGCTCCAAG

>Golden snub-nosed monkey H2B.1.1
ATG--CCGGAGTTATCATC---------------------TAAAGGTGCTACCATTTCTAAGAAAGGCTTTAAGAAAGCTGTCGTTAAGACGCAGAAGAAGGAAGGGAAGAAACGCAAGAGAACACGGAAAGAGAGCTATTCTATTTACATCTATAAGGTGCTGAAGCAGGTCCATCCGGATACTGGAATATCTTCTAAAGCCATGAGTATCATGAATTCCTTCGTCACTGATATCTTTGAGCGTATAGCGAGTGAGGCATCACGCTTGGCTCACTACAACAAACGCTCCACCATCTCTTCTAGAGAGATTCAGACGGCAGTGCGCTTATTGCTGCCGGGAGAGCTGGCTAAACATGCTGTGTCTGAGGGCACCAAAGCTGTCACTAAGTACACCAGCTCCAAG

>Black snub-nosed monkey H2B.1.1
ATG--CCGGAGTTATCATC---------------------TAAAGGTGCTACCATTTCCAAGAAAGGCTTTAAGAAAGCTGTCGTTAAGACGCAGAAGAAGGAAGGGAAGAAACGGAAGAGAACACGGAAAGAGAGCTATTCTATTTACATCTATAAGGTGCTGAAGCAGGTCCATCCGGATACTGGAATATCTTCTAAAGCCATGAGTATCATGAATTCCTTCGTCACTGATATCTTTGAGCGTATAGCGAGTGAGGCATCACGATTGGCTCACTATAACAAACGCTCCACCATCTCTTCTAGAGAGATTCAGACGGCAGTGCGCTTATTGCTGCCGGGAGAGCTGGCTAAACATGCTGTGTCTGAGGGCACCAAAGCTGTCACTAAGTACACCAGCTCCAAG

>Francois’ leaf monkey H2B.1.1
ATG--CCGGAGTTATCATC---------------------TAAAGGTGCTGCCATTTCTAAGAAAGGCTTCAAGAAAGCTGTCGTTAAGACGCAGAAGAAGGAAGGCAAGAAACGCAAGAGAACCCGCAGAGAGAGTTATTCTATTTACATCTATAAGGTGCTGAAGCAGGTCCATCCGGATACTGGAATCTCTTCTAAAGCCATGAGTATCATGAATTCCTTCGTCACTGATATCTTTGAGCGTATAGCGAGTGAGGCATCACGCTTGGCTCACTACAACAAACGCTCCACCATTTCTTCTAGAGAGATTCAGACGGCAGTGCGCTTATTGCTGCCGGGAGAGCTGGCTAAACATGCTGTGTCTGAGGGCACCAAAGCTGTCACTAAGTACACCAGCTCCAAG

>Ugandan red colobus H2B.1.1
ATG--CCGGAGTTATCATC---------------------TAAAGGTGCTGCTATTTCCAAGAAAGGCTTTAAGAAAGCTGTCGTTAAGACGCAGAAGAAGGAAAGCAAGAAACGCAAGAGAACCCGCAAAGAGAGCTATTCTATTTACATCTACAAGGTGCTGAAGCAGGTCCATCCGGATACTGGAATCTCTTCCAAAGCCATGAGTATCATGAATTCCTTCGTCACTGATATCTTTGAGCGTATAGCGAGTGAGGCATCACGCTTGGCTCACTACAACAAACGCTCCACCATCTCTTCTAGAGAGATTCAGACGGCAGTGCGCTTACTGCTGCCGGGAGAGCTGGCTAAACATGCTGTGTCTGAGGGCACCAAAGCTGTCACTAAGTACACCAGCTCCAAG

>Angolan colobus H2B.1.1
ATG--CCGGAGTTATCATC---------------------TAAAGGGGCTGCAATTTCCAAGAAAGGCTTTAAGAAAGCTGTCGTTAAGACGCAGAAGAAGGAAGGCAAGAAACGCAAGAGAACCCGCAAAGAGAGCTATTCTATTTACATCTACAAGGTGCTGAAGCAGGTCCATCCGGATACTGGAATCTCTTCCAAAGCCATGAGTATCATGAATTCCTTCGTCACTGATATCTTTGAGCGTATAGCGAGTGAGGCATCACGCTTGGCTCACTACAACAAACGCTCCACCATCTCTTCTAGAGAGATTCAGACGGCAGTGCGCTTATTGCTGCCGGGAGAGCTGGCTAAACATGCTGTGTCTGAGGGCACCAAAGCTGTCACTAAGTACACCAGCTCCAAG

>Silvery gibbon H2B.1.1
ATG--CCGGAGTTGTCGTC---------------------TAAAGGTGCTACCATCTCGAAGAAGGGCTTTAAGAAAGCTGTTGTTAAGGCCCAGAAGAAGGAGGGCAAAAAGCGCAAGAAGACCCGTAAAGAGAGCTATTCTATTTACATCTACAAGGTGCTAAAGCAGGTCCATCCGGACACTGGAATCTCTTCCAAAGCCATGAGTATTATGAATTCTTTCGTCACTGATATCTTTGAGCGTATAGCCAGCGAGGCATCACGCTTGGCTCACTACAACAAGCGCTCCACCATCTCTTCCAGAGAGATTCAGACAGCAGTGCGCTTGCTACTGCCGGGAGAGCTGGCTAAACATGCCGTGTCTGAGGGTACTAAGGCTGTCACTAAATACACCAGCTCCAAA

>White-cheeked gibbon H2B.1.1
ATG--CCGGAGTTGTCGTC---------------------TAAAGGTGCTACCATCTCCAAGAAGGGCTTTAAGAAAGCTGTTGTTAAGGCCCAGAAGAAGGAGGGCAAAAAGCGCAAGAAGACCCGTAAAGAGAGCTATTCTATTTACATCTATAAGGTGCTAAAGCAGGTCCATCCGGACACTGGAATCTCTTCTAAAGCCATGAGTATTATGAATTCTTTCGTCACTGATATCTTTGAGCGTATAGCAAGCGAGGCATCACGCTTGGCTCATTACAACAAGCGCTCCACCATCTCCTCCAGAGAAATTCAGACAGCAGTGCGCTTGCTACTGCCGGGAGAGCTGGCTAAACATGCTGTGTCTGAGGGTACCAAGGCTGTCACTAAATACACCAGCTCCAAA

>Orangutan H2B.1.1
ATG--CCAGAGTTGTCGTC---------------------TAAAAGTGCTACCATTTCCAAGAAGGGCTTTAAGAAAGCTGTCGTTAAGACCCAGAAGAAAGAAGGCAAAAAGCGCAAGAGGACCCGGAAGGAGAGCTATTCTATTTATATTTACAAGGTGCTAAAGCAGGTCCATCCGGACACTGGAATCTCTTCCAAAGCCATGAGTATTATGAATTCCTTCGTCACTGATATCTTTGAGCGTATAGCGAGTGAGGCATCACGCTTGGCTCACTACAACAAGCGCTCCACCATCTCTTCCAGAGAGATTCAGACAGCAGTGCGCCTGCTCCTGCCGGGAGAGCTGGCTAAACATGCCGTGTCTGAGGGCACCAAAGCTGTCACTAAGTACACCAGCTCCAAA

>Gorilla H2B.1.1
ATG--CCGGAGGTGTCGTC---------------------TAAAGGTGCTATCATTTCAAAGAAGGGCTTTAAGAAAGCTGTCGTTAAGACCCAGAAGAAGGAGGACAAAAAACGCAGGAGGACCCGTAAGGAGAGTTATTCCATTTATATCTACAAGGTGCTAAAGCAGGTCCATCCGGACACTGGCATCTCTTCCAAAGCCATGAGTATTATGAATTCCTTCGTCACTGATATCTTTGAGCGTATAGCGAGCGAGGCATCACGTTTGGCTCACTACAGCAAGCGCTCCACCATCTCTTCCAGAGAGATTCAGACAGCAGTGCGCTTGCTACTGCCGGGAGAGCTGGCTAAACATGCCGTGTCTGAGGGCACCAAGGCTGTCACTAAGTACACCAGCTCCAAA

>Human H2B.1.1
ATG--CCGGAGGTGTCATC---------------------TAAAGGTGCTACCATTTCCAAGAAGGGCTTTAAGAAAGCTGTCGTTAAGACCCAGAAAAAGGAAGGCAAAAAGCGCAAGAGGACCCGTAAGGAGAGTTATTCTATTTACATCTACAAAGTGCTAAAGCAGGTCCATCCGGACACTGGCATCTCTTCGAAAGCTATGAGCATTATGAATTCCTTCGTCACTGATATCTTTGAGCGTATAGCGAGCGAGGCATCACGTTTGGCTCACTACAGCAAGCGCTCCACCATTTCTTCCAGAGAGATTCAGACAGCAGTGCGCTTGCTACTGCCGGGAGAGCTGGCTAAACATGCTGTGTCTGAGGGCACCAAGGCTGTCACTAAGTACACCAGCTCCAAG

>Bonobo H2B.1.1
ATG--CCGGAAGTGTCGTC---------------------TAAAGGTGCTACCATTTCCAAGAAGGGCTTTAAAAAAGCTGTCGTTAAGACCCAGAAGAAGGAGGGCAAAAAGCGCAAGAGGACCCGTAAGGAGAGTTATTCTATTTACATCTACAAGGTGCTAAAGCAGGTCCATCCGGACACTGGGATCTCTTCGAAAGCCATGAGCATTATGAATTCCTTCGTCACTGATATCTTTGAGCGTATAGCGAGCGAGGCATCACGTTTGGCTCACTACAGCAAGCGCTCCACCATCTCTTCCAGAGAGATTCAGACAGCAGTGCGCTTGCTACTGCCGGGAGAGCTGGCTAAACATGCTGTGTCTGAGGGCACCAAGGCTGTCACTAAGTACACCAGCTCCAAA

>Chimpanzee H2B.1.1
ATG--CCGGAGGTGTCGTC---------------------TAAAGGTGCTACCATTTCCAAGAAGGGCTTTAAGAAAGCTGTCGTTAAGACCCAGAAGAAGGAGGGCAAAAAGCGCAAGAGGACCCGTAAGGAGAGTTATTCTATTTACATCTACAAGGTGCTAAAGCAGGTCCATCCGGACACTGGGATCTCTTCGAAAGCCATGAGCATTATGAATTCCTTCGTCACTGATATCTTTGAGCGTATAGCGAGCGAGGCATCACGTTTGGCTCACTACAGCAAGCGCTCCACCATCTCTTCCAGAGAGATTCAGACAGCAGTGCGCTTGCTACTGCCGGGAGAGCTGGCTAAACATGCTGTGTCTGAGGGCACCAAGGCTGTCACTAAGTACACCAGCTCCAAA

>Mouse lemur_H2B
ATG--CCTGAGCCGGC------------------------TAAATCTGCTCCGGCCTCAAAAAAGGGCTCTAAGAAAGCCGTGACCAAGGCTCAGAAAAAAGATGGCAAGAAGCGCAAGCGCAGCCGCAAGGAGAGCTATTCTATCTACGTGTATAAGGTGCTGAAGCAGGTCCACCCGGACACCGGCATCTCCTCGAAGGCCATGGGCATCATGAATTCCTTCGTCAACGACATCTTCGAGCGCATCGCGGGCGAGGCCTCTCGCCTGGCGCATTACAACAAGCGCTCGACCATCACCTCCAGGGAGATCCAGACGGCGGTGCGCCTGCTGCTGCCGGGAGAGCTGGCCAAGCACGCCGTGTCCGAGGGCACCAAGGCCGTCACCAAGTACACCAGCTCCAAG

>Tarsier H2B.1.2.1
ATG--CCAGAGCTTACTTC---------------------AAAGGGTATTACCCTCTCCAAGAAGGGCTTCAACAAAGTTGTCACAAAAACT---GCGAAGGAGAATAAAAAGCGCAAGAAATGCCGCAAAGAGAGCTCTTCTGCTTACATCTACCAGGTGCTGAAGCAGGTCCACCCGGACACCGGCATCTCTTCCAAGGCCATGGGCATCATGAATTCTTTTGTCAGTGACATCTTTGAGCGCCTCGCAGCTGAGGCTTCGCGCCTGGCACATTATAACAGGTGCTCAACCATCACCTCCAAGGAGATAAAGACAGCCGTGCGCCTGCTGCTGCCTGGGGAGCTGGCAAAGCATGCTATGTCCGAGGGAACCAAGGCTGTCATCAAGTATACCAGCTCCAAG

>Tarsier H2B.1.2.3
ATG--CCAGAGCCTACTTC---------------------AAAGGGCATCGCCATCTCCAAGAAGGGCTTCAAGAAAGCTGTTACGAAAACTGCGAAGAAGGAGGACAAAAAGCACAAGAAATGCCGCAAAGAGAGCTATTCTACTTACATCTACAAGGTGCTGAAGCAGGTCCACCCAGACACCGGCATCTCTTCCAAGGCCATGGGCATCATGAATTCTTTTGTCAGTGACATCTTTGAGCGCCTCTCTGCTGAGGCATCACGCCTGGCACATTACAACAGGCGCTTGACCATCACCTCCAGAGAAATCCAAACAGCCGTTCGCCTGCTGCTACCTGGGGAGCTGGCCAAGCATGCTGTGTCTGAGGGAGCCAAGGCCGTCACCAAGTACACCAGCTCCAAG

>Tarsier H2B.1.2.2
ATG--CCAGAGCCAACTTC---------------------AAAGGGGATTACCATCTCCAAAAAGGGCTTCAAGAAAGCTGTCACGAAAACTGCGAAGAAGGAGGACAAAAAGCGCAAGAAATGCCGCAAAGAGAGCTATTCTACTTATATCTACAAGGTGCTGAAGCAGGTCCACCCAGACACCGGCATTTCTTCCAAGGCCATGGGCATCATGAATTCTTTTGTTAGTGACATTTTTGAGCGTCTTGCAGCTGAGGCATCCCGCCTGGCTCATTACAACAGGCGTTCAACCATCACCTCCAGGGAGATCCAGACAGCAGTTCGCCTGCTGCTGCCAGGGGAACTGGCCAAGCATGCTGTGTCTGAAGGTACCAAGGCCGTCACCAAGTATACCAGCTCCAAG

>Mouse lemur H2B.1
ATG--CCGGAGCCTGCTTC---------------------AAAGGGCGCTACTATTTCTAAAAAGGGCTTCAAAAAAGCCGCCACTAAAACTCAGAAGAAGGAGGGCAAAAAGCGCAAGAGATGCCGCAAAGAGAGCTACTCTATTTATATCTATAAGGTGCTGAAGCAGGTCCATCCGGACACTGGTATTTCTTCCAAGGCCATGAGCATCATGAATTCTTTCGTCAGCGACATCTTTGAGCGCATCGCGGGCGAGTCCTCTCGCCTGGCGCATTACAACAAGCACTCGACCATCACCTCCAGGGAGATCCAGACGGCGGTGCGCCTGCTGCTGCCGGGAGAGCTGGCCAAGCACGCCGTGTCCGAGGGCACCAAGGCGGTCACCAAGTACACCAGCTCCAAG

>Orangutan H2B.1.2
ATG--CTGGAGCTTGCTTC---------------------AAAGGGGACTACCACTTCCAAAAAGGGCTTCAAGAAGGCAGTCGCTAAAACTCAAAAGAAGGAGGACAAAAAGCGCAAGAGATGCCGCAAAGATAGCTATTCTATTTACGTCTACAAGGTGCTGAAGCAGGTCCACCCGGACACTGGAATCTCTTCCAAGGCCATGAGTATCATGAATTCTTTTGTTAGTGACATTTTTGAGCGCATTGCCGGTGAGGCTTCCCGCCTGGCACATTATGACAAGCGCTCGACCATCACCTCTAGGGAGATCCAGACGGCCATGAGCCTTCTGCTGCCCGGGGAACTAGCCAAGCATGCTGTGTCGGAGGGCACCAAGGCTGTCACCAAGTATACCAGCTCCAAG

>Gorilla H2B.1.2
ATG--CTGGAGCTTGCTTC---------------------AAAGGGCACTACCATTTCCAAAAAGGGCTTTAAGAAGGCAGTCGCTAAAACTCAAAAGAAGGAGGACAAAAAGCGCAAGAGATGCCGCAAAGAGAGCTATTCTATTTACATCTACAAGGTGCTGAAGCAGGTCCACCCGGACACTGGAATCTCTTCCAAGGCCATGAGTATCATGAATTCTTTTGTTAGTGACATTTTTGAGCGCATTGCCGGTGAGGCTTCCCTCCTGGCGCATTATGACAAGCGCTCGACCATCACCTCCAGGGAGATCCAGACGGCCGTGCGCCTGCTGCTGCCTGGGGAATTAGCCAAGCACGCTGTGTCGGAGGGCACCAAGGCTGTCACCAAGTACACCAGCTCCAAG

>White-cheeked gibbon H2B.1.2
ATG—CTGGAGCTTGCTTCAAAGGGCACTGCCATTTCCAGAAAGGGCACTACCATTTCCAAAAAGGGCTTCAAGAAGGCAGTCGCTAAAACTCAAAAGAAGGAGAACAAAAAGCGCAAGAGATGCCGCAAAGAGAGCTATTTTATTTACATCTACAAGGTGTTGAAGCAGGTCCACCCGGACACTGGAATCTCTTCCAAGGCCATGAGTATCATGAATTCTTTTGTTAGTGACATTTTTGAGCGCATTGCCGGTGAGGCTTCCCGCCTGGCGCATTATGACAGGCGCTCGACCATCACCTCCAGAGAGATCCAGACGGCCGTGCGCCTGCTGCTGCCCGGGGAACTAGCCAAGCACGCTGTGTCGGAGGGCACCAAGGCTGTCACCAAGTACACCAACTCCAAG

>Black snub-nosed monkey H2B.1.2
ATG--CTGCAGATTGCTTC---------------------AAAGGGCACTACCACTTCCAAAAAGGGCTTCAACAAGGCAGTCGCTAAAACTCAAAAGGTGGAGGGTAAAAAGCGCAAGAGATGCTGCAAAGAGACCTATTTTATTTACATCTACAACGTGTTGAAGCAGGTCCACCCGGACACTGCAATCTCCTTCAAGGCCATGAGTATCATGAATTCTTTTGTTAGTGACATTTTTGAGCGCATTGCAGGTGAGGCTTCCCGCCTGGCGCATTATGACAAGCACTCGACCATCACCTCCAGGGAGATCCAGACGGCCGTGCGCTTGCTGCTGCCCGGGGAATTAGCCAAGCATGCTGTGTCGGAGGGCACCAAGGCTGTCACCAAGTACACCAGCTCCAAG

>Sooty mangabey H2B.1.2
ATG--CTGCAGCTTGCTTC---------------------AAAGGGCCCTACAACTTCCAAAAAGGGCTTCAAGAAGGCAGTCGCTAAAACTCAAAAGAAGGAGAGTAAAAAGCGCAAGAGATGCTGCCAAGAGAGCTATTTTGTTTACATTTACAAGGTGCTGAAACAGGTCCACCCGGACACTGCAATCTCTTCCAAGGCCATGAGTATCATGAATTCTTTTGTTAGTGACATTTTTGAGCGCATTGCAGGTGAGGCTTCCCTCCTGGCGAATTATGACAAGCACTCGACCATCACCTCCAGGGAGATCCAGACGGCCATGCGCTTGCTGCTGCCCGGGGAACTAGCCAAGCATGCTGTGTTGGAGGGCACCAAGGCTGTCACGAAGTACACCAGCTCCAAG

>Drill H2B.1.2
ATG--CTGCAGCTTGCTTC---------------------AAAGGGCCCTACAACTTCCAAAAAGGGCTTCAAGAAGGCAGTCGCTAAAACTCAAAAGAAGGAGAGTAAAAAGCGCAAGAGATGCTGCCAAGAGAGCTATTTTGTTTACATTTACAAGGTGCTGAAACAGGTCCACCCGGACACTGCAATCTCTTCCAAGGCCATGAGTATCATGAATTCTTTTGTTAGTGACATTTTTGAGCGCATTGCAGGTGAGACTTCCCTCCTGGCGAATTATGACAAGCACTCGACCATCACCTCCAGGGAGATCCAGACGGCCATGCGCTTGCTGCTGCCCGGGGAACTAGCCAAGCATGCTGTGTTGGAGGGCACCAAGGCTGTCACGAAGTACACCAGCTCCAAG

>Gelada H2B.1.2
ATG--CTGCAGCTTGCTTC---------------------AAAGGGCACTATAACTTCCAAAAAGGGCTTCAAGAAGGCAGTCGCTAAAACTCAAAAGAAGGAGGGTAAAAAGCGCAAGAGATGCTGCCAAGAGAGCTATTTTATTTACATTTACAAGGTGCTGAAGCAGGTCCACCCGGACACTGCAATCTCTTCCAAGGCCATGAGTATCATGAATTCTTTTGTTAGTGACATTTTTGAGCGCATTGCAGGTGAGGCTTCCCTCCTGGCGAATTATGATAAGCACTCGACCATCACCTCCAGGGAGATCCAGACGGCCATGTGCTTGCTGCTGCCCGGGGAACTAGCCAAGCATGCTGTGTTGGAGGGCACCAAGGCTGTCACGAAGTACACCAGCTCCAAG

>Hamadryas baboon H2B.1.2
ATG--CTGCAGCTTGCTTC---------------------AAAGGGCACTATAACTTCCAAAAAGGGCTTCAAGAAGGCAGTCGCTAAAACTCAAAAGAAGGAGGGTAAAAAGCGCAAGAGATGCTGCCAAGAGAGCTATTTTATTTACATTTACAAGGTGCTGAAGCAGGTCCACCCGGACACTGCAATCTCTTCCAAGGCCATGAGTATCATGAATTCTTTTGTTAGTGACATTTTTGAGCGCATTGCAGGTGAGGCTTCCCTCCTGGCGAATTATGATAAGCACTCGACCATCACCTCCAGGGAGATCCAGACGGCCATGCGCTTGCTGCTGCCCGGGGAACTAGCCAAGCATGCTGTGTTGGAGGGCACCAAGGCTGTCACGAAGTACACCAGCTCCAAG

>Olive baboon H2B.1.2
ATG--CTGCAGCTTGCTTC---------------------AAAGGGCACTATAACTTCCAAAAAGGGCTTCAAGAAGGCAGTCGCTAAAACTCAAAAGAAGGAGGGTAAAAAGCGCAAGAGATGCTGCCAAGAGAGCTATTTTATTTACATTTACAAGGTGCTGAAGCAGGTCCACCCGGACACTGCAATCTCTTCCAAGGCCATGAGTATCATGAATTCTTTTGTTAGTGACATTTTTGAGCGCATTGCAGGTGAGGCTTCCCTCCTGGCGAATTATGATAAGCACTCGACCATCACCTCCAGGGAGATCCAGACGGCCATGCGCTTGCTGCTGCCCGGGGAACTAGCCAAGCATGCTGTGTTGGAGGGCACCAAGGCTGTCACGAAGTACACCAGCTCCAAG

>Green monkey H2B.1.2
GTG--CTGCAGCTTGCTTC---------------------AAAGGGCACTACAACTTCCAAAAAGGGCTTCAAGAAGGCAGTCGCTAAAACTCAAAAGAAGGAGGGTAAAAAGCGCAAGAGATGCCGCAAAGAGAGCTATTTTATTTACATTTACAAGGTGCTGAAGCAGGTCCACCCGGACACTGGAATCTCTTCCAAGGCCATGAGTATCATGAATTCTTTTGTTAGTGACATTTTTGAGCGCATTGCAGGTGAGGCTTCCCTCCTGGCGCATTATGACAAGCACTCGACCATCACCTCCAGGGAGATCCAGACGGCCATGCGCTTGCTGCTGCCCGGGGAACTAGCCAAGCATGCTGTGTTAGAGGGCACCAAGGCTGTCACCAAGTACACCAGCTCCAAG

>Rhesus macaque H2B.1.2
ATG--CTGCAGCTTGCTTC---------------------AAAGGGCACTACAACTTCCAAAAAGGGCTTCAAGAAGGCAGTCGCTAAAACTCAAAAGAAGGAGGGTAAAAAGCGCAAGAGATGCTGCAAAGAGAGCTATTTTATTTACATTTACAAGGTGCTGAAGCAGGTCCACCCGGACACTGCAATCTCTTCCAAGGCCATGAGTATGATGAATTCTTTTGTTAGTGACATTTTTGAGCACATTGCAGGTGAGGCTTCCCTCCTGGCGCATTATGACAAGCACTCGACCATCACCTCCAGGGAGATCCAGACGGCCATGCGCTTGCTGCTGCCCGGGGAACTAGCCAAGCATGCTGTGTTGGAGGGCACCAAGGCTGTCACCAAGTACACCAGCTCCAAG

>Pig-tailed macaque H2B.1.2
ATG--CTGCAGCTTGCTTC---------------------AAAGGGCACTACAACTTCCAAAAAGGGCTTCAAGAAGGCAGTCGCTAAAACTCAAAAGAAGGAGGGTAAAAAGCGCAAGAGATGCTGCAAAGAGAGCTATTTTATTTACATTTACAAGGTGCTGAAGCAGGTCCACCCGGACACTGCAATCTCTTCCAAGGCCATGAGTATGATGAATTCTTTTGTTAGTGACATTTTTGAGCGCATTGCAGGTGAGGCTTCCCTCCTGGCGCATTATGACAAGCACTCGACCATCACCTCCAGGGAGATCCAGACGGCCATGCGCTTGCTGCTGCCCGGGGAACTAGCCAAGCATGCTGTGTTGGAGGGCACCAAGGCTGTCACCAAGTACACCAGCTCCAAG

>Crab-eating macaque H2B.1.2
ATG--CTGCAGCTTGCTTC---------------------AAAGGGCACTACAACTTCCAAAAAGGGCTTCAAGAAGGCAGTCGCTAAAACTCAAAAGAAGGAGGGTAAAAAGCGCAAGAGATGCTGCAAAGAGAGCTATTTTATTTACATTTACAAGGTGCTGAAGCAGGTCCACCCGGACACTGCAATCTCTTCCAAGGCCATGAGTATGATGAATTCTTTTGTTAGTGACATTTTTGAGCGCATTGCAGGTGAGGCTTCCCTCCTGGCGCATTATGACAAGCACTCGACCATCACCTCCAGGGAGATCCAGACGGCCATGCGCTTGCTGCTGCCCGGGGAACTAGCCAAGCATGCTGTGTTGGAGGGCACCAAGGCTGTCACCAAGTACACCAGCTCCAAG

>Ma’s night monkey H2B.1.2
ATG--TCAGAACTTACTTC---------------------AGAGGGCACTACCATTTCCAAAAAGGGCTTCAAAAAGGCCGTGGTTGAAACTCAAAAGAAGGAAGGCAAAAAGCGCAAGAAAAGCCGCAAAGACAACTATTCTATTTACATCTACAAGGTGCTGAAGCAGGTTCACCCCGACACTGGAATCTCTTCCAAGGCTATGAGTATTATGAATTATTTTGTTGCTGACAATTTTGAGCGCATTGCCAATGAGGCTTCCTGCCTGGCGCATTATGACGAGCGCGCAACCATCACCTCCAGGGAGATCCAGACGGCTGTGCGCCTGCTGCTGCCCGGGGAACTAGCCAAACACGCGATGTCAGAGGGCACCAAGGCCGTCACCAAGTACACCAGCTCCAAG

>Marmoset H2B.1.2
ATG--CCAGAGCTTACTTC---------------------AAAGGGCACTACCATTTCTAAAAAGGGCTTCAAGAAGGCGGTGGCTAAAACTCAAAAGAAGGAAGGCAAAAAGCACAAGAAAAGCCGCAAAGACAACTATTCTATTTACCTCTACAAGGTGCTGAAGCAGGTTCACCCCGACACTGGAATCGCTTCCAAGGCTATGAGTATTATGACTTCTTTTGTTACTGACAATTTTGAGCGCATTGCCAATGAGGCTTCCCGCCTGGCGCATTTTGACAGGCGCTCAACCATCACCTCCAGGGAGATCCAGATGGCTGTGCGCCTGCTGCTGCCGGGGGAACTAGCCAAACACGCGGTGTCAGAGGGCACCAAGGCCGTCACCAAGTACACCAGCTCTAAG

>White-faced sapajou H2B.1.2
ATG--CCAGAGCTTACTTC---------------------AAAGGGCACTACCATTTCCAAAAAGGGCTTCAAGAAGGCCGTGGCTAAAACTCAAAATGAGGAAGGCAAAAAGCGCAAGAAAAGCCGCAGAGACAACTATTCTATTTACATCTACAAGGTACTGAAGCAGGTTCACCCCGACACTGGAATCTCTTCCAAGGCTATGAGTATTATGAATTCTTTTGTTAGTGACAATTTTGAGCGCATTGCCAATGAGGCTTCCCGCCTGGCGCATTATGACAAGCGCTCAACCATCACCTCCAGGGAGATCCAGACGGCCGTGCGCCTGCTGCTGCCTGGGGAACTAGCCAAATACGCGGTGTCAGAGGGCACAAAGGCAGTCACCAAGTACACCAGCTCCAAG

>Tufted capuchin H2B.1.2
ATG--CCAGAGCTTACTTC---------------------AAAGGGCACTACCATTTCCAAAAAGGGCTTCAAGAAGGCCGTGGCTAAAACTCAAAATGAGGAAGGCAAAAAGCGCAAGAAAAGCCGCAGAGACAACTATTCTATTTACATCTACAAGGTACTGAAGCAGGTTCACCCCGACACTGGAATCTCTTCCAAGGCTATGAGTATTATGAATTCTTTTGTTACTGACAATTTTGAGCGCATTGCCAATGAGGCTTCCCGCCTGGCGCATTATGACAAGCGCTCAACCATCACCTCCAGGGAGATGCAGACGGCCGTGCGCCTGCTGCTGCCTGGGGAACTAGCCAAACACGCGGTGTCAGAGGGCACAAAGGCAGTCACCAAGTACACCAGCTCCAAG

>Mouse lemur H2B.1.1
ATG--CCGGAGTTGTCCTC---------------------AAAGGGCACTACCATTTCCAAGAAGGGATTCAAGAAGGCAGTTACCAAAACTCAGAAGAAGGAGGGGAAGAAGCGCAAAAGGTGCCGCAAAGAAAGTTATTCCATTTATATTTACAAGGTGTTGAAGCAGGTACATCCAGATACTGGAATCTCTTCAAAAGCCATGAGCATCATGAATTCCTTCGTTACTGACATCTTTGAGCGCATTGCAGGGGAGGCGTCGCGCTTGGCTCATTACAACAAGCGCTCCACTATCACTTCCAGGGAGATCCAGACAGCCGTGCGCCTATTGCTGCCTGGAGAGCTGGCCAAGCACGCAGTGTCTGAAGGCACCAAGGCCGTTACGAAGTACACGAGCTCCAAG

>Bushbaby H2B.1.1
ATG--CCGGAGTTATCTTC---------------------AAAAGGCACTACTATTTCCAAGAAAGGCTTTAAGAAAGCTGTGACGAAAACCCAGAAGAAAGAAGGAAAAAAGCGCAAACGATGCCGCAAAGAGAGCTATTCCATTTATATTTACAAGGTGCTGAAGCAGGTCCATCCAGATACTGGCATTTCCTCGAAGGCCATGAGCATCATGAATTCTTTTGTTACTGACATCTTCGAGCGTATTGCTGGGGAGGCATCCCGCTTGGCCCACTACAACAAAAGATCAACTATCACGTCCAGGGAGATCCAAACGGCTGTGCGGTTGTTGTTACCTGGTGAGCTGGCTAAGCACGCAGTGTCTGAGGGCACCAAGGCTGTTACGAAATATACAAGTTCCAAG
