# Supplementary material for: Novel Classes and Evolutionary Turnover of Histone H2B Variants in the Mammalian Germline
Source: Mol Biol Evol. 2022 Jan 31;39(2):msac019. doi: 10.1093/molbev/msac019 (PMC8857922; doi:10.1093/molbev/msac019)
Supplement: msac019_Supplementary_Data [file msac019_supplementary_data.zip › Supplementary Data S6.txt]

Supplementary Data S6: Alignments used to generate tree shown in Supplementary Figure S12

>Mouse lemur_RC-H2B
------------------------------------------------------------------------------------------------------------ATGCCTGAGCCGGCTAAATCTGCTCCGGCC------------------------TCAAAAAAGGGC------------TCTAAGAAAGCCGTGACCAAGGCTCAGAAAAAAGATGGCAAGAAGCGCAAGCGCAGCCGC------------------------------------------------AAGGAGAGCTATTCTATCTACGTGTATAAGGTGCTGAAGCAGGTCCACCCGGACACCGGCATCTCCTCGAAGGCCATGGGCATCATGAATTCCTTCGTCAACGACATCTTCGAGCGCATCGCGGGCGAGGCCTCTCGCCTGGCGCATTACAACAAGCGCTCGACCATCACCTCCAGGGAGATCCAGACGGCGGTGCGCCTGCTGCTGCCGGGAGAGCTGGCCAAGCACGCCGTGTCCGAGGGCACCAAGGCCGTCACCAAGTACACC------------------AGCTCCAAG---------

>Bushbaby_H2B.W.2
------------------------------------------------------------------------------------------------------------ATGACCGAGGCTTACTCTGGCATATCTTCTCACACTTCGGGCACCAGTGCCGACGAGTCTGAGGCT---GAGTCATCCACCACCAAGAAACGGAAACGGCGAAGGCGCCGT---GGTCGCCGCCCCAGCCAGGCACGG---------------------------------------------------AAAAGTTTCGCCACCTACTTCCCCCGCGTCCTGAAGCAGGTGCACCAGGGCCTCAGCCTGTCCAAGGGGGCCGTGAAAGTCATGGATTCCTTCGTTTACGATATGTGTGAGCGAATTGCCCGGGAGGCCGGCTGCCTGGCCCACTACACCAATCGCTCCACCCTCACCACCAGGGAGCTCCAGAGCGCCGTGCGCATGCTGCTGCCCGGGGAGCTGGGCAGGTGCACCGAGTCTGAGGCCACCAAGGCCGTCCTCAAGTAC---------------------AGAGTCCGCAAG------

>Bushbaby_H2B.W.1
ATGGCGGAGCCTTACTCTGGC------------------------------------ACGTCTTCCCACGCTTCGGGCACCAGTATTGATGAGTCCGAGGCTGAGACCATGACCGAGGCTTACTCTGGCATATCTTCTCACACTTCGGGCACCAGTGCCGACGAGTCTGAGGCT---GAGTCATCCACCACCAAGAAACGGAAACGGCGAAGGCGCCGT---GGTCACCGCCCCAGCCAGGCACGG---------------------------------------------------AAAAGTTTCGCCACCTACTTCCCCCGCGTCCTGAAGCAGGTGCACCAGGGCCTCAGCCTGTCCAAGGGGGCCGTGAAAGTCATGGATTCCTTCGTTTACGATATGTGTGAGCGAATCGCCCGGGAGGCCGGCTGCCTGGCCCACTACACCAATCGCTCCACCCTCTCCACCAGGGAGCTCCAGAGCGCCGTGCGCATGCTGCTGCCCGGGGAGCTGGGCAGGTGCACCGAGTCTGAGGCCACCAAGGCCGTCCTCAAGTAC---------------------AGAGTCCGCAAG------

>Tarsier_H2B.W.3
------------------------------------------------------------------------------------------------------------ATGGCTGGACCCTCCATGGCTCTGCCTTCTGAGGAAGGCCTGAGCACCTGGGAGCCCCTAGAGGCC------------------------------------------------CTGAATCAGAAGCAGCCAGGGTGC---------------------CACCCCAGCTGCTGCCTCAGTCACTGTGGGGACAGTTTTGCTACGAATTTCCCCATGGTGCTGAAGCAGCTTCACCCTGACCTCAGCCTTTCCCAGGAGGCCATGAGCATCACGGACTCAATCCTGAAGGGCACCTTGGAGCATGTCACCAATGAGGCTGGCTGTCTAACCCACTACACACAGCACTCAACCACCAGCACCAGAGAGATCCAGACCATCGTGCACCTGATGCTCCCCAGAGACATGGGCAAGCATGCCATGTCCCAGGGCACCAAGGCCATCCTCGGGTACACC------------------AGCCACAGG---------

>Marmoset_H2B.W.2
------------------------------------------------------------------------------------------------------------ATGGCTGAGCCTTCCTCTAAGCCAACCTCTGAGGAAGACCAGAGCCCCCAGGAACCCAAAGAGGCC---AGCTCCGCGACGGCCCAG---------AAGCAGGAGAAACGA---GGGCGCCGAGGGTCCGGCAGGCAC---------------------CACGCCGGTTGCGGCGGGGACAGCTTTCAGGACGGCTTCGTCACCTATTTCCCCTCGGCGCTGAACCAGGTTCACCAGGGTCTCAGCCTTTCCCCAGAGGCCCTCAGTGTCATGGAGTGTATGATTCGTGACATACTGGACCGCATCGCCACTGAGGCTGGTCAACTGGCTCGCTACGCCAAGCGGGTGACCATCACCCCCTGGGACATCCAGATCGCCGTGCGACTGCTGCTCCCGGGGAAGACGGGCAAGTGTGCGGAGTTACAGGGCACGAATGCCGTCCTCAGGACTTCATTATGTGCGTTATGG---AAACAGAGAAAG------

>Tufted Capuchin_H2B.W.2
------------------------------------------------------------------------------------------ATGGCCGCTGCCTCCGCCATGGCTGAGCCTTCCTCTAAGCCAACCTCCGAGGACGACCAGAGCACCCAGGAACCCAAAGAGGCC---AGCTCCTCGACGGCCCAG---------AAGCAGGAGAAGCGA---GGGCGCCGAGGGTCCCGCAGCCGC---------------------CACGCCAACCGCGGCAGGGACAGCTTCCAGGACAGCTTCGTCACCTATTTCCCCTCGGCGCTGAAACAGGTTCACCAGGGTCTCAGCCTTTCCCAGGAGGCCCTGAGTGTCATGGATTCTATGATTCATGACATATTGGACCGCATCGCCACCGAGGCTGGTCAACTGGCTCGCTATGCCAAGCGCGTGACCATCACCCCCCGGGACATCCAGATCGCCGTGCGCCTGCTGCTGCCAGGGAAGATGGGCAAGTTCGCGGAGTTCCAGGGCACGAGTGCCGTCCTCAGGACTTCATTATGTGCGTTATGG---AAACAGAGAAAG------

>White-faced sapajou_H2B.W.2
------------------------------------------------------------------------------------------ATGGCCGCTGCCTCCGCCATGGCTGAGCCTTCCTCTAAGCCAACCTCTGAGGACGACCAGAGCACCCAGGAACCCAAAGAGGCC---AGCTCCTCGACGGCCCAG---------AAGCAGGAGAAGCGA---GGGCGCCGAGGGTCCCGCAGCCGC---------------------CACGCCAACCGCGGCAGGGACAGCTTCCAGGACAGCTTCGTCACCTATTTCCCCTCGGCGCTGAAACAGGTTCACCAGGGTCTCAGCCTTTCCCAGGAGGCCCTGAGTGTCATGGATTCTATGATTCATGACATATTGGACCGCATCGCCACCGAGGCTGGTCAACTGGCTCGCTATGCCAAGCGTGTGACCATCACCCCCCGGGACATCCAGATCGCCGTGCGCCTGCTGCTGCCGGGGAAGATGGGCAAGTTCGCGGAGTTCCAGGGCACGAGTGCCGTCCTCAGAACTTCATTATGTGCGCTATGG---AAACAGAGAAAG------

>Ma’s night monkey_H2B.W.2
------------------------------------------------------------------------------------------------------------ATGTCTGAGCCTTCCTCTAAGCCAACCTCTGAGGAAGACCAGAGCACCCAGGAACCCAAAGAGGCC---AGTTCCTTCACGGCCCAG---------AAGCAGGAGAAGCGA---GGGCGCCGAGGGTCCCGCAGGCGC---------------------CACGCCAACCGCGGCAGGGACAGCTTCCGGGACAGCTTCGTCACCTATTTCCCCTCGGTGCTGAAACAGGTTCACCAGGGTCTCAGCCTTTCCCAGGAGGCCCTGAATGTCATGGATTCTATGATTCATGACATATTGGACCGCATCGCCACCGAGGCTGGTCAACTGGCTCACTATGCCAAGCGCATGACCATCATGCCCCAGGACATCCAGACCGCCGTGCGCCTGCTGCTGCCGGGGAAGATGGGCAAGTTCGCGGAGTTCGAGGGCACGAGTGCCGTCCTCAGGACTTCATTATGTGCGTTATGG---AAACAGAGAAAG------

>Ma’s night monkey_H2B.W.1
------ATGCTGCGTACCCAAGCGTCCCCGCTTCACGATCGCCATTGTCTGTGTCCGTCCGCAACCGCCATTGCCTCTTCTTGCCATCTAATGGCTGCTGCCTCCGCCATGGCTAGAACTTCCTCTGAGACGACCTCTGAGGAACAAGTGATCACCCAGGAGCCCCAGGAGGCC---AACTCCACAACGGCCCAGAAGAAGAGCAAGCAGAGGAAGCGA---GGGCGCCGAGGGCCCCGCCGGTGC---------------------CACGCCAACTGCCGC------------GGGGACAGCTTCGCCACCTATTTCCGCCTGGTGCTGAAGCAGGTTCACGAGGGCCTCAGCCTTTCCCGGGAGGCCGTGAGTGTCATGGATTCTATAGTTCATGACATACTGCACCGCATCTCCTCCGAGGCTGGTCGCCTGGCCCGCTCCGCCAAGCACGTGACCATCACCGACTGGGACATCCGGATCGCCGTCCGCCTGCTGCTGCCGGGGGAGATGGGCAGGCTCGCCGAGTCCGAGGGCACGAAGGCTGTTCTCAGAACTTCAGCATATGCCCTACAG---CAGCAGAAAAAG------

>Squirrel monkey_H2B.W.1
------ATGCCGCGTACCCAAGCGTCCCCGCTTCACAACCGCCATCGTCTGTCCCCGTCCACAACCGCCGTTACCTCTTCTTGCCATCTAATGGCCGCTGCCTCCGCCATGGCTAGAACTTCCTCTGAGACGACTTCTGAGGAACAAGTGATCACCCAGGAGCCCAAAGAGGCC---AACTCCACAACGGCCCAGAAGAACAGCAAGCAGAGGAAGCGA---CGGCGCCGAGCGGCCCGCCGGTGC---------------------CACGCCAACTGCCGC------------GGGGACAGCTTCGCCCCCTATTTCCGCCTGGTGCTGAAGCAGGTTCACCAGGGCCTCAGCCTTTCCCGGGAGGCCGTGAGTGTCATGGATTCTATGGTTCATGACATACTGGACCGCATCGCCTCCGAGGCTGGTCGCCTGGCGCGCTCTGCCAAGCACGTGACCATCACTGCCTGGGAGATCCAGATCGCTGTGCGCCTGCTGCTGCCGGGGCAGATGGGCAGGCTCGCGGAGTCTGAGGGCACGAAAGCTGTTCTCAGAACTTCAGTAGATGCCCTACAG---CAACAGAAAAAG------

>White-faced sapajou_H2B.W.1
------ATGCTGCGTACCCAAGCGTCCCCGCTTCACAATCGCCATTGTCTGTCCCCGTCCACAACCACCATCGCCTCTTCTTGCCATCTAATGGCCGCTGCCTCCGCCATGGCTAGAACTTCCTCTGAGACGACCTCTGAGGAACAAGTGATCACCCAGGAGCCCAAAGAGGCC---AACTCCACAACGGCCCAGAAGAAGAGCAAGCAGAGGAAGCGA---GGGCGCCGAGGGGCCCGCCGGTGC---------------------CAAGCCAACTGCCGC------------GGGGACAGCTTCGCCACCTATTTCCGCCTGGTGCTGAAGCAGGTTCACCAGGGCCTCAGCCTTTCCCGGGAGGCCGTGAGTGTCATGGATTCTATGGTTCATGACATACTGGACAGCGTCGCCTCCGAGGCAGGTCGCCTGGCCCGCTCCGCCAAGCACGTGACCATCACCGCCTGGGAGATCCGGATCGCCGTGCGCCTGCTGCTGCCGGGGGAGATGGGCAGGCTCGCCGAGTCCGAGGGCACGAAGGCTGTTCTCAGAACTTCAGTATATGCCCTACAG---CAACAGAAAAAG------

>Tufted capuchin_H2B.W.1
------ATGCTGCGTACCCAAGCGTCCCCGCTTCACAATCGCCATTGTCTGTCCCCGTCCACAACCGCCATCGCCTCCTCTTGCCATCTAATGGCCGCTGCCTCCGCCATGGCTAGAACTTCCTCTGAGACGACCTCTGAGGAACAAGTGATCACCCAGGAGCCCAAAGAGGCC---AACTCCACAACGGCCCAGAAGAAGAGCAAGCAGAGGAAGCGA---GGGCGCCGAGGGGCCCGCCGGTGC---------------------CAAGCCAACTGCCGC------------GGGGACAGCTTCGCCACCTATTTCCGCCTGGTGCTGAAGCAGGTTCACCAGGGCCTCAGCCTTTCCCGGGAGGCCGTGAGTGTCATGGATTCTATGGTTCATGACATACTGGACAGCGTCGCCTCCGAGGCAGGTCGCCTGGCCCGCTCCGCCAAGCACGTGACCATCACCGCCTGGGAGATCCGGATCGCCGTGCGCCTGCTGCTGCCGGGGGAGATGGGCAGGCTCGCCGAGTCCGAGGGCACGAAGGCTGTTCTCAGAACTTCAGTATATGCCCTACAG---CAACAGAAAAAG------

>Marmoset_H2B.W.1.1
------ATGCTGCGTACCCAAGCGTCCCCGCTTCACAATCGCCATTGTCTGTCCCCGGCGACAACCGCCATTGCCTCTTCTTGCCATCTAATGGCCGCTGCCTCCGCCATGGCTAGAACTTCCTCTGGG------------GAACAAGTGATCACCCAGGAGCCCAAAGAGGCC---AACTCCACAACAGCCCAGAAGAAGAGCAAGCAGAGGAAGCGA---GGGCGCCGAGGGCCCCGCAGGTGC---------------------CACGCCAACTGCCAT------------GGGGACAGCTTCGCCACCTATTTCCGCCTGGTGCTGAAGCAGGTTCACCAGGGCCTCAGCCTTTCCCGGGAGGCCGTGAGTGTCATGGATTCTATGGTTCACGACATACTTGACCGCATCGGCTCCGAGGCTGGTCGCCTGGCCCACTCCGTCAAGCACGTGACCATCACCGCCTGGGAGATCCAGATCGCCGTGCGCCTGCTGATGCCGGGGGACATGGGCAGGCTGGCCGAGTCCGAGGGCACGAAGGCTGTTCTCAGGACTTCAGTATATGCCCTACAG---CAACAGAAAAAG------

>Marmoset_H2B.W.1.2
------ATGCTGCGTACCCAAGCGTCCCCGCTTCACAATCGCCATTGTCTGTCCCCGTCGACAACCGCCATTGCCTCTTCTTGCGATCTAATGGCCGCTGCCTCCGCCATGGCTAGAAATTCCTCTGGG------------GAACAAATGATCACCCAGGAGCCCAAAGAGGCC---AACTCCACAACGGCCCAGAAGAAGAGCAAGCAGAGGAAGCGA---GGGCGCCGAGGGCCCCGCAGGTGC---------------------CACGCCAACTGCCGC------------GGGGACAGCTTCGCCACCTATTTCCGCCTGGTGCTGAAGCAGGTTCACCAGGGCCTCAGCCTTTCCCGGGAGGCCGTGAGTGTCATGGATTCTATGGTTCACGACATACTTGACCGCATCGGCTCCGAGGCTGGTCGCCTGGCCCACTCCGCCAAGCACGTGACCATCACCGCCTGGGAGATCCAGATCGCCGTGCGCCTGCTGCTGCCCGGGGACATGGGCAGGCTGGCCGAGTCCGAGGGCACGAAGGCTGTTCTCAGAACTTCAGTATATGCCCTACAG---CAACAGAAAAAG------

>Marmoset_H2B.W.1.3
------ATGCTGCGTACCCAAGCGTCCCCGCTTCACAATCGCCATTGTCTGTCCCCGTCGACAACCGCCATTGCCTCTTCTTGCGATCTAATGGCCGCTGCCTCCGCCATGGCTAGAAATTCCTCTGGG------------GAACAAATGATCACCCAGGAGCCCAAAGAGGCC---AACTCCACAACGGCCCAGAAGAAGAGCAAGCAGAGGAAGCGA---GGGCGCCGAGGGCCCCGCAGGTGC---------------------CACGCCAACTGCCGC------------GGGGACAGCTTCGCCACCTATTTCCGCCTGGTGCTGAAGCAGGTTCACCAGGGCCTCAGCCTTTCCCGGGAGGCCGTGAGTGTCATGGATTCTATGGTTCACGACATACTTGACCGCATCGGCTCCGAGGCTGGTCGCCTGGCCCACTCCGTCAAGCACGTGACCATCACCGCCTGGGAGATCCAGATCGCCGTGCGCCTGCTGCTGCCCGGGGACATGGGCAGGCTGGCCGAGTCCGAGGGCACGAAGGCTGTTCTCAGGACTTCAGTATATGCCCTACAG---CAACAGAAAAAG------

>Human_H2B.W.1
------ATGCTGCGTACCGAAGTGCCCCGGCTTCCCCGG------------------TCCACAACCGCCATTGTCTGGTCGTGCCATCTAATGGCCACTGCCTCCGCCATGGCTGGACCTTCCTCTGAGACGACCTCTGAGGAACAGCTGATCACCCAGGAGCCCAAAGAGGCC---AACTCCACTACGTCCCAGAAGCAGAGCAAGCAGAGGAAGCGA---GGGCGCCATGGGCCCCGCAGGTGC---------------------CACTCCAACTGCCGC------------GGGGACAGCTTCGCCACCTATTTCCGCCGGGTGCTGAAGCAGGTTCACCAGGGCCTCAGCCTTTCCCGGGAGGCCGTGAGTGTCATGGATTCTTTGGTTCATGACATATTGGACCGCATCGCCACCGAGGCTGGTCACCTGGCCCGCTCCACCAAGCGCCAGACCATCACTGCCTGGGAGACCCGGATGGCTGTGCGCCTGCTGCTGCCGGGGCAGATGGGCAAGCTCGCCGAGTCCGAAGGCACGAAGGCTGTCCTCAGAACTTCACTGTATGCCATACAG---CAACAGAGAAAG------

>Orangutan_H2B.W.1
------ATGCTGCGTACCCAAGTGCCCCGGCTTCCCGGG------------------TCCACAACCGCCATTGTCTGGTCGTGCCATCTAATGGCCGCTGCCTCCGCCATGGCTGGACCTTCCTCTGAGACGACCTCTGAGGAACAGCTGATCACCCAGGAGCCCAAAGAGGCC---AACTCCACGACGGCCCAGAAGCAGAGCAAGCAGAGGAAGCGA---GGGCGCCGTGGGCCCCGCAGGTGC---------------------CACTCCAACTGCTGC------------GGGGACAGCTTCGCCACCTATTTCCGCCGGGTGCTGAAGCAGGTTCATCAGGGCCTCAGCCTTTCCCGGGAAGCCGTGAGTGTCATGGATTCTTTGGTTCATGACATATTGGACCGCATCGCCACCGAGGCTGGTCGCCTGGCCCGCTCCACCAAGCGCCAGACCATCACCGCCTGGGAGACCCGGATGGCTGCGCGCCTGCTGCTGCCGGGGCAGATGGGCAAGCTCGCCGAGTCCGAAGGCACAAAGGCTGTCCTCAGAACTTCACTGTATGCCATACAG---CAACAGAGAAAG------

>Bonobo_H2B.W.1
------ATGCTGCGTACCCAAGTGCCCCGGCTTCCCCGG------------------TCCACAACCGCCATTGTCTGGTCGTGCCATCTAATGGCCGCTGCCTCCGCCATGGCTGGACCTTCCTCTGAGACGACCTCTGAGGAACAGCTGATCACCCAGGAGCCCAAAGAGGCC---AACTCCACGATGGCCCAGAAGCAGAGCAAGCAGAGGAAGCGA---GGGCGCCATGGGCCCCGCAGGTGC---------------------CACTCCAACTGCCGC------------GGGGACAGCTTCGCCACCTATTTCCGCCGGGTGCTGAAGCAGGTTCACCAGGGCCTCAGCCTTTCCCGGGAGGCCGTGAGTGTCACGGATTCTTTGGTTCATGACATATTGGACCGCATCGCCACCGAGGCTGGTCGCCTGGCCCGCTCCACCAAGCGCCAGACCATCACTGCCTGGGAGATCCGGATGGCTGTGCGCCTGCTGCTGCCGGGGCAGATGGGCAAGCTCGCCGAGTCCGAAGGCACGAAGGCTGTCCTCAGGACTTCACTGTATGCCATACAG---CAACAGAGAAAG------

>Chimpanzee_H2B.W.1
------ATGCTGCGTACCCAAGTGCCCCGGCTTCCCCGG------------------TCCACAACCGCCATTGTCTGGTCGTGCCATCTAATGGCCGCTGCCTCCGCCATGGCTGGACCTTCCTCTGAGACGACCTCTGAGGAACAGCTGATCACCCAGGAGCCCAAAGAGGCC---AACTCCACGACGGCCCAGAAGCAGAGCAAGCAGAGGAAGCGA---GGGCGCCATGGGCCCCGCAGGTGC---------------------CACTCCAACTGCCGC------------GGGGACAGCTTCGCCACCTATTTCCGCCGGGTGCTGAAGCAGGTTCACCAGGGCCTCAGCCTTTCCCGGGAGGCCGTGAGTGTCACGGATTCTTTGGTTCATGACATATTGGACCGCATCGCCACCGAGGCTGGTCGCCTGGCCCGCTCCACCAAGCGCCAGACCATCACTGCCTGGGAGATCCGGATGGCTGTGCGCCTGCTGCTGCCGGGGCAGATGGGCAAGCTCGCCGAGTCCGAAGGCACGAAGGCTGTCCTCAGGACTTCACTGTATGCCATACAG---CAACAGAGAAAG------

>Green monkey_H2B.W.1.1
------------------------------------------------------------------------------------------ATGGCCGCTGCATCCGTCATGGCTGAACCTTCCTCTGAGACGACCTCTGAGGAACAGCTGATCACCCAGGAGCCCAAAGAGGCC---GACTCCACGATGGCCCAAAAGCAGAGCAAGCAGAGGAAGCGA---GGGCGTCGTGGGCCCAGCAGGTCC---------------------CACGCCAACTGCCGC------------CGGGACAGCTTCGCCACCTATTTCCGCCGGGTGCTGAAGCAGGTTCACCAGGGCCTCAGCCTTTCCCGGGAGGCCGTGAGTGTCATGGATTCTTTGGTGCATGACATACTGGACCGCATCGCCACCGAGGCTGGTCGCCTGGCCCGCTCCACCAAGCGCCAGACCATCACCGACTGGGAGATCCGGACCGCTGTGCGCCTGCTGCTGCCGGGGGAGATGGGCAAGCTCGCGGAGTCCAAAGGCACGAAGGCTGTCCTCAGGACTTCACTATATGCCATACAG---CAGCAGAGAAAT------

>Crab-eating macaque_H2B.W.1.2
------ATGCTGCGTACCCAAGTGCCCCCACTTCCCCGA------------------TCCACAACCGCCATTGTCTGGTCCTGCCGTCTGATGGCTGCTGCCTCCGCCATGGCTGAAGCTACCTCTGAGACGACCTCTGAGGAACAGCTGATCACCCAGGAGCCCAAAGAGGCC---AACTCTACGATGGCCCAGAAGCAGAGCAAGCAGAGGAAGCGA---GGGTGCCGTGGGCCCCGCAGGTGC---------------------CACGCCGACTGCCGC------------GGGGACAGCTTTGCCACCTATTTCCGCCGGGTGCTGAAGAAAGTTCACCAGGGCCTCAGCCTTTCCCGGGAGGCTGTGAGTGTCATGGATTCTTTGGTTCATGACATATTGGACCGCATTGCCACCGAGGCTGGTCGCCTGGCCCGCTCCACCAAGCGCCAGACCATCACCGCCTGGGAGACCCGGATCGCTGTGCGCCTGCTGCTGCCGGGGGAGATGGGCAAGCTGGCAGAGTCCGAAGGCACGAAGGCTGTCCTCAGGACTTCACTATATGCCATACAG---CAACAGAGAAAA------

>Rhesus macaque_H2B.W.1.2
------ATGCTGCGTACCCAAATGCCCCCACTTCCCCGA------------------TCCACAACCGCCATTGTCTGGTCCTGCCGTCTGATGGCTGCTGCCTCCGCCATGGCTGAAGCTTCCTCTGAGACGACCTCTGAGGAACAGCTGATCACCCAGGAGCCCAAAGAGGCC---AACTCTACGATGGCCCAGAAGCAGAGCAAGCAGAGGAAGCGA---GGGTGCCGTGGGCCCCGCAGGTGC---------------------CACGCCGACTGCCGC------------GGGGACAGCTTCGCCACCTATTTCCGCCGGGTGCTGAAGAAAGTTCACCAGGGCCTCAGCCTTTCCCGGGAGGCTGTGAGTGTCATGGATTCTTTGGTTCATGACATATTGGACCGCATTGCCACCGAGGCTGGTCGCCTGGCCCGCTCCACCAAGCGCCAGACCATCACCGCCTGGGAGACCCGGATCGCTGTGCGCCTGCTGCTGCCGGGGGAGATGGGCAAGCTGGCAGAGTCCGAAGGCACGAAGGCTGTCCTCAGGACTTCACTATATGCCATACAG---CAACAGAGAAAA------

>Pig-tailed macaque_H2B.W.1.2
------ATGCTGCGTACCCAAGTGCCCCCACTTCCCCGA------------------TCCACAACCGCCATTGTCTGGTCCTGCCGTCTGATGGCTGCTGCCTCCGCCATGGCTGAAGCTTCCTCTGAGACGACCTCTGAGGAACAGCTGATCACCCAGGAGCCCAAAGAGGCC---AACTCTACGATGGCCCAGAAGCAGAGCAAGCAGAGGAAGCGA---GGGTGCCGTGGGCCCCCCAGGTGC---------------------CACGCCGACTGCCGC------------GGGGACAGCTTCGCCACCTATTTCCGCCGGGTGCTGAAGAAAGTTCACCAGGGCCTCAGCCTTTCCCGGGAGGCTGTGAGTGTCATGGATTCTTTGGTTCATGACATATTGGACCGCATTGCCACCGAGGCTGGTCGCCTGGCCCGCTCCACCAAGCGCCAGACCATCACCGCCTGGGAGACCCGGATCGCTGTGCGCCTGCTGCTGCCGGGGGAGATGGGCAAGCTGGCAGAGTCCGAAGGCACGAAGGCTGTCCTCAGAACTTCACTATATGCCATACAG---CAACAGAGAAAA------

>Green monkey_H2B.W.1.2
------------------------------------------------------------------------------------------ATGGCCGCTGCATCCGTCATGGCTGAACCTTCCTCTGAGACGACCTCTGAGGAACAGCTGATCACCCAGGAGCCCAAAGAGGCC---AACTCCACGATGGCCCAAAAGCAGAGCAAGCAGAGGAAGCGA---GGGCGGCGTGGGCCCGGCAGGTGC---------------------CACGCCAACTGCGGC------------TGGGACAGCTTCGCCACCTATTTCCGCCGGGTGCTGAAGCAGGTTCACCAGGGCCTCAGCCTTTCCCGGGAGGCCGTGAGTGTCATGGATTCTTTGGTTCATGACATACTGGACCGCATCGCCACCGAGGCTGGTCGCCTGGCCCGCTCCACCAAGCGCCAGACCATCACTGCCTGGGAGACCCGGATCGCTGTGCGCCTGCTGCTGCCGGGGGAGATGGGCAAACTGGCAGAGTCCGAAGGCACGAAGGCTGTCCTCAGGACTTCACTATATGCCATACAG---CAACAGAGAAAG------

>Crab-eating macaque_H2B.W.1.3
------ATGCTGCATACCCAAGTGCCCCCGCTTCTCCGA------------------TCCACAACCGCCATTGTCTGGTCGTGCCGTGTAATGGCCGCTGCCTCCGCCATGGCTGAACCTTCCTCTGAGACGACCTCTGAGGAGCAGCTGATCACCCAGGAGCCCAAAGAGGCC---AACTCCACGATGGCCCAAAAGCAGAGCAAGCAGAGGAAGCGA---GGGCGCCGTGGGCCCTGCAGGTGC---------------------CACGCCAACTGCCGC------------GGGGACAGCTTCGCCACCTATTTCCGCCGGGTGCTGAAGCAGGTTCACCAGGGCCTCAGCCTTTCCCGGGAGGCCGTGAGTGTCATGGATTCTTTGGTCCATGACATACTGGACCGCATCGCCACCGAGGCTGGTCGCCTGGCCCGCTCCACCAAGCGCCAGACCATCACCGCCTGGGAGACCCGGATCGCTGTGCGCCTGCTGCTGCCGGGGGAGATGGGCAAACTGGCAGAGTCCGAAGGCACGAAGGCTGTCCTCAGGACTTCACTATATGCCGTACGG---CAACAGAGAAAG------

>Gelada_H2B.W.1.2
------ATGCTGCGTACCCAAGTGCCCCCGCTTCTCCGA------------------TCCACAACCGCCATTGTCTGGTCGTGCCGTGTAATGGCCGCTGCCTCCGCCATGGCTGAACCTTCCTCTGAGACGACCTCTGAGGAGCAGCTGATCACCCAGGAGCCCAAAGAGGCC---AACTCCACGATGGCCCAAAAGCAGAGCAAGCAGAGGAAGCGA---GGGCGCCGTGGGCCCTGCAGGTGC---------------------CACGCCAACTGCCGC------------GGGGACAGCTTCGCCACCTATTTCCGCCGGGTGCTGAAGCAGGTTCACCAGGGCCTCAGCCTTTCCCGGGAGGCCGTGAGTGTCATGGATTCTTTGGTCCATGACATACTGGACCGCATCGCCACCGAGGCTGGTCGCCTGGCCCGCTCCACCAAGCGCCAGACCATCACCGCCTGGGAGACCCGGATCGCTGTGCGCCTGCTGCTGCCGGGGGAGATGGGCAAACTGGCAGAGTCTGAAGGCACGAAGGCTGTCCTCAGAACTTCACTATATGCCATACAG---CAACAGAGAAAG------

>Pig-tailed macaque_H2B.W.1.3
------ATGCTGCGTACCCAAGTGCCCCCGCTTCTCCGA------------------TCCACAACCGCCATTGTCTGGTCGTGCAGTGTAATGGCCGCTGCCTCCGCCATGGCTGAACCTTCCTCTGAGACGACCTCTGAGGAGCAGCTGATCACCCAGGAGCCCAAAGAGGCC---AACTCCACGATGGCCCAAAAGCAGAGCAAGCAGAGGAAGCGA---GGGCGCCGTGGGCCCTGCAGGTGC---------------------CACGCCAACTGCCGC------------GGGGACAGCTTCGCCACCTATTTCCGCCGGGTGCTGAAGCAGGTTCACCAGGGCCTCAGCCTTTCCCGGGAGGCCGTGAGTGTCATGGATTCTTTGGTTCATGACATACTGGACCGCATCGCCACCGAGGCTGGTCGCCTGGCCCGCTCCACCAAGCGCCAGACCATCACCGCCTGGGAGACCCGGATCGCTGTGCGCCTGCTGCTGCCGGGGGAGATGGGCAAACTGGCAGAGTCCGAAGGCACGAAGGCTGTCCTCAGAACTTCACTATATGCCGTACAG---CAACAGAGAAAG------

>Rhesus macaque_H2B.W.1.3
------ATGCTGCGTACCCAAGTGCCCCCGCTTCTCCGA------------------TCCACAACCGCCATTGTCTGGTCGTGCCGTGTAATGGCCGCTGCCTCCGCCATGGCTGAACCTTCCTCTGAGACGACCTCTGAGGAGCAGCTGATCACCCAGGAGCCCAAAGAGGCC---AACTCCACGATGGCCCAAAAGCAGAGCAAGCAGAGGAAGCGA---GGGCGCCGTGGGCCCTGCAGGTGT---------------------CACGCCAACTGCCGC------------GGGGACAGCTTCGCCACCTATTTCCGCCGGGTGCTGAAGCAGGTTCACCAGGGCCTCAGCCTTTCCCGGGAGGCCGTGAGTGTCATGGATTCTTTGGTCCATGACATACTGGACCGCATCGCCACCGAGGCTGGTCGCCTGGCCCGCTCCACCAAGCGCCAGACCATCACCGCCTGGGAGACCCGGATCGCTGTGCGCCTGCTGCTGCCGGGGGAGATGGGCAAACTGGCAGAGTCCGAAGGCACGAAGGCTGTCCTCAGGACTTCACTATATGCCGTACAG---CAACAGAGAAAG------

>Francois’ leaf monkey_H2B.W.1
------------------------------------------------------------------------------------------ATGGCCGCTGTCTCCGTCATGGCTGGACCTTCCTCTGAGATGACCTCCGAGGAACAGCTGATCACCCAGGAGCCCAAAGAGGCC---AACTCCACGACGGCCCAGAAGCAGAGCAAGCAGAGGAAGCGA---GGGCGACGTGGGCCCCGCAGGTGC---------------------CACGCCAACTGCCGC------------GGGGACAGCTTCGCCACCTATTTCCGCCGGGTGCTGAGGCAGGTTCACCAGGGCCTCAGCCTTTCCCGGGAGGCCGTGAGTGTCATGGATTCTTTGGTTCATGACATACTGGACCGCATCGCCAGCGAGGCTGGTCGCCTGGCCCGCTCCATCAAGCGCCAGACCATCACCGACTGGGAGATCCGGACCGCTGTGCGCTTGCTGCTGCCGGGGCAGATGGGCAAGCTCGCCGAGTCCAAAGGCACGAAGGCTGTCCTCAGAACTTCACTATATGCCATACAG---CAGCAGAGAAAG------

>Ugandan red colobus_H2B.W.1
------ATGCTGCATACCCAAGGGTCCCCGCTTCCCCGT------------------TCCACAACCGCCATTGTCTGTTCGTGTCATCTAATGGCTGCTGTCTCCGCCATGGCTGGACCTTCCTCTGAGATGACCTCTGAGGAACAGCTGATCACCCAGGAGCCCAAACAGGCC---AACTCCACGACCGCCCAGAAGCAGAGCAAGCAGAGGAAGCGA---GGGCGACGTGGGCCCCGCAGGTGC---------------------CACGCCAACTGCCGT------------GGGGACAGCTTCGCCACCTATTTCCGCCAGGTGCTGAAGCAGGTTCACCAGGGCCTCAGCCTTTCCCGGGAGGCCGTGAGTGTCATGGATTCTTTGGTTCATGACATACTGGACCGCATCGCCACCGAGGCTGGTCGCCTGGCCCGCTCCACCAAGCGCCAGACCATCACCGACTGGGAGATCCGGACCGCTGTGCGCTTGCTGCTGCCGGGGGAGATGGGCAAGCTCGCCGAGTCCCAAGGCACGAAGGCTGTCCTTAGAACTTCACTGTATGCCATACAG---CAGCAGAGAAAG------

>Golden snub-nosed monkey_H2B.W.1
------ATGCTGCATACCCAAGGGTCCCCGCTTCCCCGT------------------TCCACAACCGCCATTGTCTGCTCGTGTCATCTAATGGCCGCTGTCTCCGTCATGGCTGGACCTTCCTCTGAGATGACCTCTGAGGAACAGCTGATCACCCAGGAGCCCAAAGAGGCC---CACTCCACGACGGCCCAGAAGCAGAGCAAGCAGAGGAAGCGA---GGGCGACGTGGGCCCCGCAGGTGC---------------------CACGCCAACTGCCGC------------GGGGACAGCTTCGCCACCTATTTCCGCCGGGTGCTGAAGCAGGTTCACCAGGGCCTCAGCCTTTCCCGGGAGGCCGTGAGTGTCATGGATTCTTTGGTCCATGACATACTGGACCGCATCGCCACCGAGGCTGGTCGCCTGGCCCGCTCCACCAAGCGCCAGACCATCACCGACTGGGAGATCCGGACCGCTGTGCGCTTGCTGCTGCCGGGGAAGATGGGCAAGCTCGCCGAGTCCAAAGGCACGAAGGCTGTCCTCAGGACTTCACTATATGCCATACAG---CAGCAGAGAAAG------

>Proboscis monkey_H2B.W.1.1
------ATGCTGCATACCCAAGGGTCCCCGCTTCCCCGT------------------TCCACAACCGCCATTGTCTGTTCGTGTCATCTAATGGCCGCTGTCTCCGTCATGGCTGGACCTTCCTCTGAGATGACCTCTGAGGAACAGCTGATCACCCAGGAGCCCAAAGAGGCC---CACTCCACCACGGCCCAGAAGCAGAGCAAGCAGAGGAAGCGA---GGGCGACGTGGGCCCCGCAGGTGC---------------------CACGCCAACTGCCGC------------GGGGACAGCTTCGCCACCTATTTCCGCCGGGTGCTGAAGCAGGTTCACCAGGGCCTCAGCCTTTCCCGGGAGGCCGTGAGTGTCATGGATTCTTTGGTGCATGACATACTGGACCGCATTGCCACCGAGGCTGGTCGCCTGGCCCGCTCCACCAAGCGCCAGACCATCACCGACTGGGATATCCGGACCGCTGTGCGCTTGCTGCTGCCGGGGGAGATGGGCAAGCTCGCCGAGTCCAAAGGCACGAAGGCTGTCCTCAGAACTTCAGTATATGCCATACAG---CAGCAGAGAAAG------

>Proboscis monkey_H2B.W.1.2
------------------------------------------------------------------------------------------ATGGCCGCTGTCTCCGTCATGGCTGGACCTTCCTCTGAGATGACCTCTGAGGAACAGCTGATCACCCAGGAGCCCAAAGAGGCC---CACTCCACCACGGCCCAGAAGCAGAGCAAGCAGAGGAAGCGA---GGGCGACGTGGGCCCCGCAGGTGC---------------------CACGCCAACTGCCGC------------GGGGACAGCTTCGCCACCTATTTCCGCCGGGTGCTGAAGCAGGTTCACCAGGGCCTCAGCCTTTCCCGGGAGGCCGTGAGTGTCATGGATTCTTTGGTGCATGACATACTGGACCGCATTGCCACCGAGGCTGGTCGCCTGGCCCGCTCCACCAAGCGCCAGACCATCACCGACTGGGATATCCGGACCGCTGTGCGCTTGCTGCTGCCGGGGGAGATGGGCAAGCTCGCCGAGTCCAAAGGCACGAAGGCTGTCCTCAGAACTTCAGTATATGCCATACAG---CAGCAGAGAAAG------

>Hamadryas baboon_H2B.W.1
------------------------------------------------------------------------------------------ATGGCCGCTGTCTCCGCCATGGCTGGACCTTCCTCTGAGATTATCTCTGAGGAACAGCTGATCACCCAGGAGCCCAAAGAGGCC---AACTCCACCACGGCCCAGAAGCAGAGCAAGCAGAGGAAGCGA---GGGCGCCGTGGGCCCCGCAGGTCC---------------------CACGCCAACTGCCGC------------AGGGACAGCTTCGCCACCTATTTCCGCCGGGTGCTGAAGCAGGTTCACCAGGGCCTCAGCCTTTCCCGGGAGGCCGTGAGTGTCATGGATTCTTTGGTTCATGACATACTGGACCGCATCGCCACCGAGGCTGGTCGCCTGGCCCGCTCCACCAAGCGCCAGACCATCACCGCCTGGGAGATCCGGACCGCTGTGCGCCTGCTGCTGCCGGGGGAGATGGGCAAGCTTGCCGAGTCCAAAGGCACGAAGGCTGTCCTCAGGACTTCACTATATGCCATACAG---CAGCAGAGAAAG------

>Olive baboon_H2B.W.1
------ATGCTGCATACCCAAGTGTCCCCGCTTCCCCGT------------------TCCACAACCGCCATTGTCTGTTCGTGTCATCTAATGGCCGCTGTCTCCGCCATGGCTGGACCTTCCTCTGAGATTATCTCTGAGGAACAGCTGATCACCCAGGAGCCCAAAGAGGCC---AACTCCACCACGGCCCAGAAGCAGAGCAAGCAGAGGAAGCGA---GGGCGCCGTGGGCCCCGCAGGTCC---------------------CACGCCAACTGCCGC------------AGGGACAGCTTCGCCACCTATTTCCGCCGGGTGCTGAAGCAGGTTCACCAGGGCCTCAGCCTTTCCCGGGAGGCCGTGAGTGTCATGGATTCTTTGGTTCATGACATACTGGACCGCATCGCCACCGAGGCTGGTCGCCTGGCCCGCTCCACCAAGCGCCAGACCATCACCGCCTGGGAGATCCGGACCGCTGTGCGCCTGCTGCTGCCGGGGGAGATGGGCAAGCTTGCCGAGTCCAAAGGCACGAAGGCTGTCCTCAGGACTTCACTATATGCCATACAG---CAGCAGAGAAAG------

>Gelada_H2B.W.1.1
------ATGCTGCATACCCAAGTGTCCCCGCTTCCCCGT------------------TCCACAACCGCCATTGTCTGTTCGTGTCATCTAATGGCCGCTGTCTCCGCCATGGCTGGACCTTCCTCTGAGATTATCTCTGAGGAACAGCTGATCACCCAGGAGCCCAAAGAGGCC---AACTCCACCACGGCCCAGAAGCAGAGCAAGCAGAGGAAGCGA---GGGCGACGTGGGCCCCGCAGGTCC---------------------CACGCCAACTGCCGC------------GGGGACAGCTTCGCCACCTATTTCCGCCGGGTGCTGAAGCAGGTTCACCAGGGCCTCAGCCTTTCCCGGGAGGCCGTGAGTGTCATGGATTCTTTGGTTCATGACATACTGGACCGCATCGCCACCGAGGCTGGTCGCCTGGCCCGCTCCACCAAGCGCCAGACCATCACCGCCTGGGAGATCCGGACCGCTGTGCGCCTGCTGCTGCCGGGGGAGATGGGCAAGCTTGCCGAGTCCAAAGGCACGAAGGCTGTCCTCAGAACTTCACTATATGCCATACAG---CAGCAGAGAAAG------

>Crab-eating macaque_H2B.W.1.1
------ATGCTGCATACCCAAGTGTCCCCGCTTCCCCGT------------------TCCACAACCGCCATTGTCTGTTCGTGTCATCTAATGGCCGCTGTCTCCGCCATGGCTGGACCTTCCTCTGAGATTATCTCTGAGGAACAGCTGATCACCCAGGAGCCCAAAGAGGCC---AACTCCACCACGGCCCAGAAGCATTGCAAGCAGAGGAAGCGA---GGGCGACGTGGGCCCCGCAGGTCC---------------------CACGCCAACTGCCGC------------AGGGACAGCTTCGCCACCTATTTCCGCCGGGTGCTGAAGCAGGTTCACCAGGGCCTCAGCCTTTCCCGGGAGGCCGTGAGTGTCATGGATTCTTTGGTTCATGACATACTGGACCGCATCGCCACCGAGGCTGGTCGCCTGGCCCGCTCCACCAAGCGCCAGACCATCACCGACTGGGAGATCCGGACCGCTGTGCGCCTGCTGCTGCCGGGGGAGATGGGCAAGCTTGCCGAGTCCAAAGGCACGAAGGCTGTCCTCAGGACTTCACTATATGCCATACAG---CAGCAGAGAAAG------

>Rhesus macaque_H2B.W.1.1
------ATGCTGCATACCCAAGTGTCCCCGCTTCCCCGT------------------TCCACAACCGCCATTGTCTGTTCGTGTCATCTAATGGCCGCTGTCTCCGCCATGGCTGGACCTTCCTCTGAGATTATCTCTGAGGAACAGCTGATCACCCAGGAGCCCAAAGAGGCC---AACTCCACCACGGCCCAGAAGCATTGCAAGCAGAGGAAGCGA---GGGCGACGTGGGCCCCGCAGGTCC---------------------CACGCCAACTGCCGC------------AGGGACAGCTTCGCCACCTATTTCCGCCGGGTGCTGAAGCAGGTTCACCAGGGCCTCAGCCTTTCCCGGGAGGCCGTGAGTGTCATGGATTCTTTGGTTCATGACATACTGGACCGCATCGCCACCGAGGCTGGTCGCCTGGCCCGCTCCACCAAGCGCCAGACCATCACCGACTGGGAGATCCGGACCGCTGTGCGCCTGCTGCTGCCGGGGGAGATGGGCAAGCTTGCCGAGTCCAAAGGCACGAAGGCTGTCCTCAGGACTTCACTATATGCCATACAG---CAGCAGAGAAAG------

>Pig-tailed macaque_H2B.W.1.1
------ATGCTGCATACCCAAGTGTCCCTGCTTCCCCGT------------------TCCACAACCGCCATTGTCTGTTCGTGTCATCTAATGGCCGCTGTCTCCGCCATGGCTGGACCTTCCTCTGAGATTATCTCTGAGGAACAGCTGATCACCCAGGAGCCCAAAGAGGCC---AACTCCACCACGGCCCAGAAGCATTGCAAGCAGAGGAAGCGA---GGGCGACGTGGGCCCCGCAGGTCC---------------------CACGCCAACTGCCGC------------AGGGACAGCTTCGCCACCTATTTCCGCCGGGTGCTGAAGCAGGTTCACCAGGGCCTCAGCCTTTCCCGGGAGGCCGTGAGTGTCATGGATTCTTTGGTTCATGACATACTGGACCGCATCGCCACCGAGGCTGGTCGCCTGGCCCGCTCCACCAAGCGCCAGATCATCACCGACTGGGAGATCCGGACCGCTGTGCGCCTGCTGCTGCCGGGGGAGATGGGCAAGCTTGCCGAGTCCAAAGGCACGAAGGCTGTCCTCAGAACTTCACTGTATGCCATACAG---CAGCAGAGAAAG------

>Drill_H2B.W.1=Drill_H2B.MW1
------ATGCTGCGTACCCAAGTGCCCCCGCTTCTCCGA------------------TCCACAACCGCCATTGTCTGTTCGTGTCATCTAATGGCCGCTGTCTCCGCCATGGCTGGACCTTCCTCTGAGATTATCTCTGAGGAACAGCTGATCACCCAGGAGCCCAAAGAGGCC---AACTCCACGATGGCCCAAAAGCAGAGCAAGCAGAGGAAGCGA---GGGCGACGTGGGCCCCGCAGGTCC---------------------CACGCCAACTGCCGC------------AGGGACAGCTTCGCCACCTATTTCCGCCGGGTGCTGAAGCAGGTTCACCAGGGCCTCAGCCTTTCCCGGGAGGCCGTGAGTGTCATGGATTCTTTGGTCCATGACATACTGGACCGCATCGCCACCGAGGCTGGTCGCCTGGCCCGCTCCACCAAGCGCCAGACCATCACCGCCTGGGAGACCCGGATCGCTGTGCGCCTGCTGCTGCCGGGGAAGATGGGCAAACTGGCAGAGTCCGAAGGCACGAAGGCTGTCCTCAGAACTTCACTATATGCCATACAG---CAACAGAGAAAG------

>Sooty mangabey_H2B.W.1
------ATGCTGCGTACCCAAGTGCCCCCGCTTCTCCGA------------------TCCACAACCGCCATTGTCTGTTCGTGTCATCTAATGGCCGCTGTCTCCGCCATGGCTGGACCTTCCTCTGAGATTATCTCTGAGGAACAGCTGATCACCCAGGAGCCCAAAGAGGCC---AACTCCACGATGGCCCAAAAGCAGAGCAAGCAGAGGAAGCGA---GGGCGCCGTGGGCCCTGCAGGTGC---------------------CACACCAACTGCCGC------------GGGGACAGCTTCGCCACCTATTTCCGCCGGGTGCTGAAGCAGGTTCACCAGGGCCTCAGCCTTTCCCGGGAGGCCGTGAGTGTCATGGATTCTTTGGTCCATGACATACTGGACCGCATCGCCACCGAGGCTGGTCGCCTGGCCCGCTCCACCAAGCGCCAGACCATCACCGCCTGGGAGACCCGGATCGCTGTGCGCCTGCTGCTGCCGGGGGAGATGGGCAAACTGGCAGAGTCCGAAGGCACGAAGGCTGTCCTCAGAACTTCACTATATGCCATACAG---CAACAGAGAAAG------

>White-cheeked Gibbon_H2B.W.1
------ATGCTGCGTACCCAAGCGTCCCCGCTTCCCCAG------------------TCCACAACTGCCATTGTCTGGTCGTGTCAGCTAATGGCTGCTGTCTCCGCCATGGCTGGACCTTCCTCTGAGATGACCTCTGAGGAACAGCTGATCACCCAGGAGCCCAAAGAGGCTCCTGACTCCACGACTGCCCAGAAGCAGAGCAAGCAGAGGAAGCAA---GGGCGCCGTGGGCCCCGCAAGTGC---------------------CACGCCAACTGCCGC------------GGGGACAGCTTCGCCATCTATTTCCACCGGATGCTGAAGCAGATTCACCAGGGCCTCAGCCTTTCCCGGGAGGCCGTGAGTGTCATGGATTCCTTTGTTCATGACATATTGGGCCGCATCGCCACCGAGGCTGGTCACCTGGCCCGCTCCAACAAGCGCCAGACCATCACCACCTGGGAGATCCGGACCGCTGTGCGCCTGCTGCTGCCGGGGGAGATGGGCAAGCTCGCTGAGTCCAAAGGCATGAAGGCTGTCCTCAGGACTACACTATATGACCTACAG---AAACAGAAAAAA------

>SilveryGibbon_H2B.W.1
------ATGCTGCGTACCCAAGTGTCCCCGCTTCCCCAG------------------TCCACAACTGCCATTGTCTGGTCGTGTCAGCTAATGGCTGCTGTCTCCGCCATGGCTGGACCTTCCTCTGAGATGACCTCTGAGGAACAGCTGATCACCCAGGAGCCCAAAGAGGCTCCTGACTCCACGACTGCCCAG---------AAGCAGAGGAAGCAA---GGGCGCCGTGGGCCCCGCAAGTGC---------------------CACGCCAACTGCCGC------------GGGGACAGCTTCGCCACCTATTTCCACCAGGTGCTGAAGCAGGTTCACCAGGGCCTCAGCCTTTCCCGGGAGGCCGTGAGTGTCATGGATTCCTTGGTTCATGACATATTGGGCCGCATCGCCACCGAGGCTGGTCACCTGGCCCGCTCCACCAAGCGCCAGACCATCACCACCTGGGAGATCCGGACCGCTGTGCGCCTGCTGCTGCCGGGGGAGATGGGCAAGCTCGCTGAGTCCAAAGCCACGAAGGCTGTCGTCAGAACTTCACTATATGCCGTACAG---GAACAGAAAAAA------

>Francois’ leaf monkey_H2B.W.2.2
------------------------------------------------------------------------------------------ATGGCCGCTGCCTCCGCCATGGCTGAGGCTTCCTCTAAGACGACCTGTGAGGAAGACCAGAGCATCCAAGAGCCCAAAGAGGCC---AACTCCATGACCGCCCAGAAG------------AAGAGGCGA---GGGCTCCGAGGTTCCCGCAGGCGC---------------------CATGCCAACCGCCGCAGGGACAGCTTCGGGGACAGCTTTGCCGCCTATTTCCCTCAGGTGCTGAAACAGGTTCACGAGGGCCTCAGCCTTTCCCCGGAGTCTGTGAGTGTCATGGATTCTATGGTCCATGACATATTGGACCCCATCGCCACCGGGGCTGGTCACCTGGCCCGCTACGCCAAGCGTGTGACCATCACCTCCCGGGACACCCAGGTGGCCGTGCGCCTACTACTGCCGGGGAAGATGGGCAAGCTCGCTGAGGCCCAGGGCACGAATGCCACCCTCAGAACTTCATTATGTGCGATATGG---CAACGGAGAAAG------

>Black snub-nose monkey_H2B.W.2
------------------------------------------------------------------------------------------------------------ATGGCTGAGGCTTCCTCTAAGACGACCTCTGAGGAAGACCAGAGCATTCAAGAGCCCAAAGGGGCC---AACTCCACGACCATCCAGAAG------------AAGAGGCGA---GGGTTCCAAGGCTCCCGCAGGCGC---------------------CATGCCAACCGCCGCAGGGACAGCTTCGGGGACAGCTTTGCCGCCTATTTCCCCCAGGTGCTGAAGCAGGTTGACCAGGGCCTCAGCCTTTCCCCGGAGTCCGTGAGTGTCATGGATTCTATGGTCCATGACATATTGGACCGCATCGCCACCGAGGCTGGTCGCCTGGCCCGCTACGCCAAGCGTGTGACCATCACCTCCCGGGACATCCAGGTGGCCGTGCGCCTACTGCTGCCGGGGAAGATGGGCAGGCTCGCTGAGGCCCAGGGCACGAATGCCACCCTCAGAACTTCATTATGTGCGATATGG---CAACAGAGAAAG------

>Golden snub-nosed monkey_H2B.W.2
------------------------------------------------------------------------------------------ATGGCCGCTGCCTCCGCCATGGCTGAGGCTTCCTCTAAGACGACCTCTGAGGAAGACCAGAGCATCCAAGAGCCCAAAGAGGCC---AACTCCACGACTGCCCAGAAG------------AAGAGGCGA---GGGCTCCGAGGTTCCCGCAGGCGC---------------------CATGCCAACCGCCGCAGGGACAGCTTCGGGGACAGCTTTGCCGCCTATTTCCCCCAGGTGCTGAAGCAGGTTGACCAGGGCCTCAGCCTTTCCCCGGAGTCCGTGAGTGTCATGGATTCTATGGTCCATGACATATTGGACCGCATCGCCACCGAGGCTGGTCGCCTGGCCCGCTACGCCAAGCGTGTGACCATCACCTCCCGGGACATCCAGGTGGCCGTGCGCCTACTGCTGCCGGGGAAGATGGGCAAGATTGCTGAGGCCCAGGGCACGAATGCCACCCTCAGGACTTCATTATGTGCGATATGG---CAACAGAGAAAG------

>Green monkey_H2B.W.2.1
------------------------------------------------------------------------------------------ATGGCCGCTGCCTCCATCATGGCTGAGGCTTCCTCTAAGACGACCTCTGAGGAAGACCAGAGCATCCAAGAGCCCAAAGAGGCC---AACTCCACCACCGCCCAGAAG------------AAGAGGCGA---GGGCTCCGCGGTTCCCGCAGGCGC---------------------CATACCAACCGCCGCAGGGACAGCTTCAGGGACAGCTTTGCCGCCTATTTCCCCCAGGTGCTGAAGCAGGTTCACCAGGGCCTCAGCCTTTCCCGGGAGTCCGTGAGTGTCATGGATTCTATGGTCCATGACATATTGGACCGCATCGCCACTGAGGCTGGTCGCCTGGCCCGCTACGCCAAGCGTGTGACCATCACCTCCCGGGACATCCAGGTGGCCGTGCGCCTACTGCTGCCGGGGAAGATGGGCAAGCTCGCTGAGGCCCAGGGCACGAATGCCACCCTCAGGACTTCATTATCTGCGATATGG---CAAGAGAGAAAG------

>Pig-tailed macaque_H2B.W.2.1
------------------------------------------------------------------------------------------ATGGCCGCTGCCTCCATCATGGCTGAGGCTTCCTCTAAGACGACCTCTGAGGAAGACCAGAGCATCCAAGAGCCCAAAGAGGCC---AATTCCACCACTGCCCAGAAG------------AAGAGGCGA---GGGCTCCGAGGTTCCCGCAGGCGC---------------------CATACCAACCGCCGCAGGGACAGCTTCGGGGACAGCTTTGCCGCCTATTTCCCCCAGGTGCTGAAGCAGGTTCACCAGGGCCTCAGCCTTTCCCCAGAGTCCGTGAGTGTCATGGATTCTATGGTCCATGACATATTGGACCGCATCGCCACCGAGGCTGGTCGCCTGGCCCGCTACGCCAAGCGTGTGACCATCACCTCCCGGGACATCCAGGTGGCCGTGCGCCTACTGCTGCCGGGGAAGATGGGCAAGCTCGCTGAGGCCCAGGGCACGAATGCCGCCCTCAGGACTTCATTATGTGCGATATGG---CAACAGAGAAAG------

>Rhesus macaque_H2B.W.2.1
------------------------------------------------------------------------------------------ATGGCCGCTGCCTCCATCATGGCTGAGGCTTCCTCTAAGACGACCTCTGAGGAAGACCAGAGCATCCAAGAGCCCAAAGAGGCC---AAATCCACCACTGCCCAGAAG------------AAGAGGCGA---GGGCTCCGAGGTTCCCGCAGGCGC---------------------CATACCAACCGCCACAGGGACAGCTTCGGGGACAGCTTTGCCGCCTATTTCCCCCAGGTGCTGAAGCAGGTTCACCAGGGCCTCAGCCTTTCCCCGGAGTCCGTGAGTGTCATGGATTCTATGGTCCATGACATATTGGACCGCATCGCCACCGAGGCTGGTCGCCTGGCCCGCTACGCCAAGCGTGTGACCATCACCTCCCGGGACATCCAGGTGGCCGTGCGCCTACTGCTGCCGGGGAAGATGGGCAAGCTCGCTGAGGCCCAGGGCACGAATGCCGCCCTCAGGACTTCATTATGTGCGATATGG---CAACAGAGAAAG------

>Crab-eating macaque_H2B.W.2.1
------------------------------------------------------------------------------------------ATGGCCGCTGCCTCCATCATGGCTGAGGCTTCCTCTAAGACGACCTCTGAGGAAGACCAGAGCATCCAAGAGCCCAAAGAGGCC---AAATCCACCACTGCCCAGAAG------------AAGAGGCGA---GGGCTCCGAGGTTCCCGCAGGCGC---------------------CATACCAACCGCCGCAGGGACAGCTTCGGGAACAGCTTTGCCGCCTATTTCCCCCAGGTGCTGAAGCAGGTTCACCAGGGCCTCAGCCTTTCCCCTGAGTCCGTGAGTGTCATGGATTCTATGGTCCATGACATATTGGACCGCATCGCCACCGAGGCTGGTCGCCTGGCCCGCTACGCCAAGCGTGTGACCATCACCTCCCGGGACATCCAGGTGGCCGTGCGCCTACTGCTGCCGGGGAAGATGGGCAAGCTCGCTGAGGCCCAGGGCACGAATGCCGCCCTCAGGACTTCATTATGTGCGATATGG---CAACAGAGAAAG------

>Rhesus macaque_H2B.W.2.3
------------------------------------------------------------------------------------------ATGGCCGCTGCCTCTGCCATGGCTGAGGCTTCCTCTAAGATGACCGATGAGGAAGACCAGAGCATCCAAGAGCCCAAAAACGCC---AACTCCACGATCGTCCAGAAGAAGACGCGA---------------GGGCTCCGAGGTTCCCGCAGGTGC---------------------CATGCCAACCGCCGCAGGGACAGCTTCGGGGACAGCTTTGCCGCCTATTTCCCCCAGGTGCTGAAGCAGGTTCACCAGGGCCTCAGCCTTTCCCCGGAGTCCGTGAGTGTCATGGACTCTATGGTCCATGACATATTGGACCGCATCGCCACCGAGGCTGGTCGCCTGGCCCGCTACGCCAAGCGTGTGACCATCACCTCCCGGGACATCCAGGTGGCCGTGCGCCTACTGCTGCCGGGGAAGATGGGCAAGTTCGCTGAGGCCCAGGGCACGAATGCCGCCCTCAGGACTTCATTATGTGCGATATGG---CAACAGAGAAAG------

>Crab-eating macaque_H2B.W.2.3
------------------------------------------------------------------------------------------ATGGCCGCTGCCTCTGCCATGGCTGAGGCTTCCTCTAAGATGACCTCTGAGGAAGACCAGAGCATCCAAGAGCCCAAAGACGCC---AACTCCACGATCGTCCAGAAGAAGACGCGA---------------GGGCTCCGAGGTTCCCGCAGGTGC---------------------CATGCCAACCGCCGCAGGGACAGCTTCGGGGACAGCTTTGCCGCCTATTTCCCCCAGGTGCTGAAGCAGGTTCACCAGGGCCTCAGCCTTTCCCCGGAGTCCGTGAGTGTCATGGACTCTATGGTCCATGACATATTGGACCGCATCGCCACCGAGGCTGGTCGCCTGGCCCGCTACGCCAAGCGTGTGACCATCACCTCCCGGGACATCCAGGTGGCCGTGCGCCTACTGCTGCCGGGGAAGATGGGCAAGCTCGCTGAGGCCCAGGGCACGAATGCCGCCCTCAGGACTTCATTATGTGCGATATGG---CAACAGAGAAAG------

>Pig-tailed macaque_H2B.W.2.2
------------------------------------------------------------------------------------------ATGGCCGCTGCCTCTGCCATGGCTGAGGCTTCCTCTAAGATGACCTCTGAGGAAGACCAGAGCATCCAAGAGCCCAAAGACGCC---AACTCCACGATCGTCCAGAAGAAGACGCGA---------------GGGCTCCGAGGTTCCCGCAGGTGC---------------------CATGCCAACCGCCGCAGGGACAGCTTCGGGGACAGCTTTGCCGCCTATTTCCCCCAGGTGCTGAAGCAGGTTCACCAGGGCCTCAGCCTTTCCCCAGAGTCCGTGAGTGTCATGGACTCTATGGTCCATGACATATTGGACCGCATCGCCACCGAGGCTGGTCGCCTGGCCCGCTACGCCAAGCGTGTGACCATCACCTCCCGGGACATCCAGGTGGCCGTGCGCCTACTGCTGCCGGGGAAGATGGGCAAGCTCGCTGAGGCCCAGGGCACGAATGCCGCCCTCAGAACTTCATTATGTGCGATATGG---CAACAGAGAAAG------

>Rhesus macaque_H2B.W.2.2
------------------------------------------------------------------------------------------ATGGCCGCTGCCTCTGCCATGGCTGAGGCTTCCTCTAAGATGACCTCTGAGGAAGACCAGAGCATCCAAGAGCCCAAAGAGGCC---AACTCCGCGACCGTCCAGAAGAAGACGCGA---------------GGGCTCCGAGGTTCCCACAGGCGC---------------------CATGCCAACCGCCGCAGGGACAGCTTCGGGAACAGCTTTGCCGCCTATTTCCCCCAGGTGCTGAAGCAGGTTCACCAGGGCCTCAGCCTTTCCCCGGAGTCCGTGAGTGTCATGGACTCTATGGTCCATGACATATTGGACCGCATCGCCACCGAGGCTGGTCGCCTGGCCCGCTACGCCAAGCGTGTGACCATCACCTCCCGGGACATCCAGGTGGCCGTGCGCCTACTGCTGCCGGGGAAGATGGGCAAGCTCGCTGAGGCCCAGGGCACGAATGCCGCCCTCAGGACTTCATTATGTGCGATATGG---CAACAGAGAAAG------

>Olive baboon_H2B.W.2.1
------------------------------------------------------------------------------------------ATGGCCGCTGCCTCTGCCATGGCTGAGGCTTCCTCTAAGACGACCTCTGAGGAAGACCAGAGCATCCAAGAGCCCAAAGAGGCC---AACTCCACGACCGTCCAGAAGAAGACGCAA---------------GGGCTCCGAGGTTCCCGCAGGCGC---------------------CATGCCAACCGCCGCAGGGACAGCTTCGGGGACAGCTTTGCCGCCTATTTCCCCCAGGTGCTGAAGCAGGTTCACCAGGGCCTCAGCCTTTCCCCGGAGTCCGTGAGTGTCATGGATTCTATGGTCCGTGACATATTGGACCGCATCGCCACCGAGGCTGGTCGCCTGGCCCGCTACGCCAAGCGTGTGACCATCACCTCCCGGGACATCCAGGTGGCCGTGCGCCTACTGCTGCCGGGGAAGATGGGCAAGCTTGCTGAGGCCCAGGGCACGAATGCCGCCCTCAGGACTTCATTATGTGCGATATGG---CAACAGAGAAAG------

>Olive baboon_H2B.W.2.2
------------------------------------------------------------------------------------------ATGGCCGCTGCCTCCATCATGGCTGAGGCTTCCTCTAAGACGACCTCTGAGGAAGACCAGAGCATCCAAGAGCCCAAAGAGGCC---AACTCCACGACCGTCCAGAAGAAGACGCAA---------------GGGCTCCGAGGTTCCCGCAGGCGC---------------------CATGCCAACCGCCGCAGGGACAGCTTCGGGGACAGCTTTGCCGCCTATTTCCCCCAGGTGCTGAAGCAGGTTCACCAGGGCCTCAGCCTTTCCCCGGAGTCCGTGAGTGTCATGGATTCTATGGTCCGTGACATATTGGACCGCATCGCCACCGAGGCTGGTCGCCTGGCCCGCTACGCCAAGCGTGTGACCATCACCTCCCGGGACATCCAGGTGGCCGTGCGCCTACTGCTGCCGGGGAAGATGGGCAAGCTTGCTGAGGCCCAGGGCACGAATGCCGCCCTCAGGACTTCATTATGTGCGATATGG---CAACAGAGAAAG------

>Gelada_H2B.W.2
------------------------------------------------------------------------------------------ATGGCCGCTGCCTCCATCATGGCTGAGGCTTCCTCTAAGACGACCTCTGAGGAAGACCAGAGCATCCAAGAGCCCAAAGAGGCC---AACTCCACGACCGTCCAGAAGAAGACGCAA---------------GGGCTCCGAGGTTCCCGCAGGCGC---------------------CATGCCAACCGCCGCAGGGACAGCTTCGGGGACAGCTTTGCCGCCTATTTCCCCCAGGTGCTGAAGCAGGTTCACCAGGGCCTCAGCCTTTCCCCGGAGTCCGTGAGTGTCATGGACTCTATGGTCCGTGACATATTGGACCGCATCGCCACCGAGGCTGGTCGCCTGGCCCGCTACGCCAAGCGTGTGACCATCACCTCCCGGGACATCCAGGTGGCCGTGCGCCTACTGCTGCCGGGGAAGATGGGCAAGCTTGCTGAGGCCCAGGGCACGAATGCCGCCCTCAGAACTTCATTATGTGCGATATGG---CAACAGAGAAAG------

>Crab-eating macaque_H2B.W.2.2
------------------------------------------------------------------------------------------ATGGCCGCTGCCTCTGCCATGGCTGAGGCTTCCTCTAAGATGACCTCTGAGGAAGACCAGAGCATCCAAGAGCCCAAAGAGGCC---AACTCCACGACCGTCCAGAAGAAGACGCGA---------------GGGCTCCGAGGTTCCCGCAGGCGC---------------------CATGCCAACCGCCGCAGGGACAGCTTCGGGGACAGCTTTGCCGCCTATTTCCCCCAGGTGCTGAAGCAGGTTCACCAGGGCCTCAGCCTTTCCCCGGAGTCCGTGAGTGTCATGGACTCTATGGTCCATGACATATTGGACCGCATCGCCACCGAGGCTGGTCGCCTGGCCCGCTACGCCAAGCGTGTGACCATCACCTCCCGGGACATCCAGGTGGCCGTGCGCCTACTGCTGCCGGGGAAGATGGGCAAGCTCGCTGAGGCCCAGGGCACGAATGCCGCCCTCAGGACTTCATTATGTGCGATATGG---CAACAGAGAAAG------

>Green monkey_H2B.W.2.2
------------------------------------------------------------------------------------------ATGGCCGCTGCCTCCGCCATGGCTGAGGCTTCCTCTAAGACGACCTCTGAGGAAGACCAGAGCATCCAAGAGCCCAAAGAGGCC---AACTCCACGACCGTCCAGAAGAAGACTAGA---------------GGGCTCCGAGGTTCCCGCAGGCGC---------------------CATGCCAACCGCCGCAGGGACAGCTTCGGGGACAGCTTTGCCGCCTATTTCCCCCAGGTGCTGAAGCAGGTTCACCAGGGCCTCAGCCTTTCCCCGGAGTCCGTGAGTGTCATGGATTCTATGGTCCATGACATATTGGACCGCATCGCCACCGAGGCTGGTCGCCTGGCCCGCTACGCCAAGCGTGTGACCATCACCTCCCGGGACATCCAGGTGGCCGTGCGCCTACTGCTGCCGGGGAAGATGGGCAAGCTCGCTGAGGCCCAGGGCACGAATGCCGCCCTCAGGACTTCATTATGTGCGATATGG---CAACAGAGAAAG------

>Francois’ leaf monkey_H2B.W.2.1
------------------------------------------------------------------------------------------ATGGCCGCTGCCTCCGCCATGGCTGAGGCTTCCTCTAAGACGACCTGTGAGGAAGACCAGAACATCCAAGAGCCCAAAGAGGCC---AACTCCACCACCGCCCAGAAG------------AAGAGGCGA---GGGCTCCGAGGTTCCCGCAGGCGC---------------------CATGCCAACCGCCGCGGGGACAACTTCGGGGACAGCTTTGCCGCCTATTTCCCTCAGGTGCTGAAACAGGTTCACGAGGGCCTCAGCCTTTCCCCGGAGTCCGTGAGTGTCATGGATTCTATGGTCCATGACATATTGGACCGCATCGCCACCGAGGCTGGTCGCCTGGCCCGCTACGCCAAGCGTGTGACCATCACCTCCCGGGACATCCAGGTGGCCGTGCGCCTACTGCTGCCGGGGAAGATGGGCAAGATTGCTGAGGCCCAGGGCACGAATGCCACCCTCAGAACTTCATTATGTGCGATATGG---CAACAGAGAAAG------

>Ugandan red colobus_H2B.W.2
------------------------------------------------------------------------------------------ATGGCCGCTGCCTCCGCCATGGCTGAGGCTTCCTCTAAGACGACCTCTGAGGAAGACCAGAGCATCCAAGAGCCCAAAGAGGCC---AACTCCACGACCGCCCAGAAG------------AAGAGGCGA---GGGCTCCGAGGTTCCCGCAGGCGC---------------------CATGCCAACCGCCGCAGGGACAACTTCGGGGACAGCTTTGCCGCCTATTTCCCTCAGGTGCTGAAGCAGGTTCACGAGGGCCTCAGCCTTTCCCCTGAGTCCGTGAGTGTCATGGATTCTATGGTCCATGACATATTGGACCGCATTGCCACCGAGGCTGGTCGCCTGGCCCGCTACGCCAATCGTGTGACCATCACCTCCCGGGACATCCAGGTGGCCGTGCGCCTACTGCTGCCGGGGAAGATGGGCAGGCTCGCTGAGGCCCAGGGCACGAATGCCACCCTCAGAACTTCATTATGTGCGATATGG---CAACAGAGAAAG------

>Angolan colobus_H2B.W.2
------------------------------------------------------------------------------------------ATGGCCGCTGCCTCCGCCATGGCTGAGGCTTCCTCTAAGACGACCTCTGAGGAAGACCAGCGCATCCAAGAGCCCAAAGAGGCC---AACTCCACGACCGCCCAGAAG------------AAGAGGCGA---GGGCTCCGAGGTTCCCGCAGGCGC---------------------CATGCCAACCGCCGCAGGGACAACTTCGGGGACAGCTTTGCCGCCTATTTCCCCCAGGTGCTGAAGCAGGTTCACGAGGGCCTCAGCCTTTCCCCGGAGTCCGTGAGTGTCATGGATTCTATGGTCCATGACATATTGGACCGCATCGCCACCGAGGCTGGTCGCCTGGCCCGCTACGCCAATCGTGTGACCATCACCTCCCGGGACATCCAGGTGGCCGTGCGCCTACTGCTGCCGGGGAAGATGGGCAGGCTCGCTGAGGCCCAGGGCACGAATGCCACCCTCAGAACTTCATTATGTGCGATATGG---CAACAGAGAAAG------

>Orangutan_H2B.W.2
------------------------------------------------------------------------------------------ATGGCCGCTGCCTCCACCATGGCTGAGGCTTCCTCTGAGACAACCTCAGGGGAAAACCAGAGCATCCAGGAGCCCAAAGAGGCC---AACTCCACGACGGTCCAG---------AAGCAGAAGAGGCGA---GGACGCCGAGGCTCCCGCAGGCGC---------------------CACGCCAACTGCCGC------------GGGGACAGCTTCGCCCCCTATTTCCCCCGGGTGCTGAAGCAGGTTCACCAGGGCCTCAGCCTTTCCCAGGAGGCCGTGAGTGTCATGGATTCTATGGTCCATGACATATTGGACCGCATCGCCACTGAGGCTGGTCAGCTGGCCCGTTACACCAAGCGCGTGACCATCACCTCCCGGGACATCCAGATGGCCGTGCGCCTGCTGCTGCCGGGGAAGATGGGCAAGCTCGCCGAGGCCCAGGGCACAAATGCCGCCCTCAGAACTTCATTATGTGCGATATGG---CAACAGAGAAAG------

>Human_H2B.W.2
------------------------------------------------------------------------------------------ATGGCCGCTGCTTCCGCCATGGCTGAGGCTTCCTCTGAGACAACCTCGGAGGAAGGCCAGAGCATCCAGGAGCCCAAAGAGGCC---AACTCCACGAAGGCCCAG---------AAGCAGAAGAGGCGA---GGGTGCCGAGGCTCCCGCAGGCGC---------------------CACGCCAACCGCCGTGGGGACAGCTTCGGGGACAGCTTCACCCCCTATTTCCCCCGGGTGCTGAAGCAGGTTCACCAGGGCCTCAGCCTTTCCCAGGAGGCCGTGAGTGTCATGGATTCTATGATCCATGACATATTGGACCGCATCGCCACCGAGGCTGGTCAGCTGGCCCATTACACCAAGCGCGTGACCATCACCTCCCGGGACATCCAGATGGCCGTGCGACTGCTGCTGCCGGGGAAGATGGGCAAGCTCGCCGAGGCCCAGGGCACGAATGCCGCCCTCAGAACTTCATTATGTGCGATATGG---CAACAGAGAAAG------

>Gorilla_H2B.W.2
------------------------------------------------------------------------------------------ATGGCTGCTGCTTCTGCCATGGCTGAGGCTTCCTCTGAGACAACCTCGGAGGAAGGCCAGAGCATCCGGGAGCCCAAAGAGGCC---AACTCCACGACGGCCCAG---------AAGCAGAAGAGGCGA---AGGCGCCGAGGCTCCCGCAGGCGC---------------------CACACCAACCGCCACGGGGACAGCTTCGGGGACAGCTTCGCCCCCTATTTTCCCCGGGTGCTGAAGCAGGTTCACCAGGGCCTCAGCCTTTCCCAGGAGGCCGTGAGTGTCATGGATTCTATGATCCATGACATATTGGACCGCATCACCACCAAGGCTGGTCAGCTGGCCCGTTACACCAAGCGTGTGACCATCACCTCCCGGGACATCCAGATGGCCGTGCGCCTGCTGCTGCCTGGGAAGATGGGCAAGCTTGCCGAGGCCCAGGGCACGAATGCCGCCCTCAGGACTTCATTATGTGCGATATGG---CAACAGAGAAAG------

>Orangutan_H2B.W.3
------------------------------------------------------------------------------------------ATGGCTGCTGCCTCCACCATGGTGGGACCTTCCTCTGAGACGCCATCTGAGGAACAGTTGATCACCCAGGAGCCCAAAGAGGCC---AACTCCACGACGGCCCAGAAGCAGAGCAAGCAGAGGAAGCGA---GGGCGCCGTGGGCCCCGCAGGAGC---------------------CATGCCAATTGTCAT------------GGAGACAGCTTCGCCACCTATTTCAGCCGGGTGCTGAAGCCGGTTCACCAGGGCCTCAGCCTTTCCCAGGAGGCCGTGAGTGTCATGGATTCTATGGTTCATGACATACTGGACCGCATCGGCACCGAGGCTGGTCGCCTCGCCCGTTACACCAAGCGCGTGACCATCACCTCCCGGGACATCCAGATGGCCGTGCGCCTGCTGCTGCCGGGGAAAATGGGCAAGTTCGCTGAGTCTCAGGGCACGAATGCCGCCCTCAGAACTTCATTATGTGCGATATGG---CAACAGAGAAAG------

>Bonobo_H2B.W.2
------------------------------------------------------------------------------------------ATGGCTGCTGCCTCCACCATGGTGGGACCTTCCTCTGAGACGCCATCTGAGGAACAGTTGATTACCCAGGAGCCCAAAGAGGCC---AACTCCACGACGGCCCAGAAGCAGAGCAAGCAGAGGAAGCGA---AGGTGCCGTGGGCCCCGCAGGTGC---------------------CATGCCAACTGTCGT------------GGGGACAGCTTCGCCACCTATTTCAGCCGGGTGCTGAAGCCGGTTCACCAGGGCCTCAGCCTTTCCCAGGAGGCCGTGAGTGTCATGGATTCTATGGTTCCTAACATACTGGACCGCATCGGCACCGAGGCTGGTCGCCTCGCCCGTTACACCAAGCGCATGACCATCACCTCCCGGGACATCCAGATGGCCGTGCGCCTGCTGCTGCCGGGGAAGATGGGCAAGTTCGCTGAGTCTCAGGGCACGAATGCCGCCCTCAGGACTTCATTATGTGCGATATGG---CAACAGAGAAAG------

>Chimpanzee_H2B.W.2
------------------------------------------------------------------------------------------ATGGCTGCTGCCTCCACCATGGTGGGACCTTCCTCTGAGACGCCATCTGAGGAACAGTTGATTACCCAGGAGCCCAAAGAGGCC---AACTCCACGACGGCCCAGAAGCAGAGCAAGCAGAGGAAGCGA---AGGTGCCGTGGGCCCCGCAGGTGC---------------------CATGCCAACTGTCGT------------GGGGACAGCTTCGCCACCTATTTCAGCCGGGTGCTGAAGCCGGTTCACCAGGGCCTCAGCCTTTCCCAGGAGGCCGTGAGTGTCATGGATTCTATGGTTCCTAACATACTGGACCGCATCGGCACCAAGGCTGGTCGCCTCGCCCGTTACACCAAGCGCATGACCATCACCTCCCGGGACATCCAGATGGCCGTGCGCCTGCTGCTGCCGGGGAAGATGGGCAAGTTCGCTGAGTCTCAGGGCACGAATGCCGCCCTCAGGACTTCATTATGTGCGATATGG---CAACAGAGAAAG------

>Francois’ leaf monkey_H2B.W.3
------------------------------------------------------------------------------------------ATGACTGCTGCCTCCGCCATGGTTGTACCTTCCTCTGAGATGCCATCTGAGAAACAGTTGATCACCCAGGAGCCCAAAGAGGCC---AACTCCACGACCGCCCAGAAGCAGAGCAAGCAGAGGAAGCGA---GGGCCCCGTGGGCCCCACAGATGC---------------------CACGCCAACTGTCGC------------CGGGACAGCCTCGCCACCTATTTCCGCCGGGTACTGAAGCAGGTTCACCAGGGCTTCAGCCTTTCCCAGGAGTCCGTGAGTGTCATGGATTCTACGTTTCGTGACATACCGGACCGCATCGCCACCGAGGCTGGTTGCCTCACCCGTTATGCCAAGCGCGTGACCATCACCTCCCGGGACATCCAGATGGCCCTGCGCCTGCTGCTACCAGGGAAGATGGGCAAGCTCGCTGAGTCTCAGGGCGCGAATGCCACCCTCAGAACTTCGTTATGTGCGCTATGG---CAACAGAGAAAG------

>Francois’ leaf monkey_H2B.W.4
------------------------------------------------------------------------------------------ATGGCTGCTGCCTCCGCCATGGTTGTACCTTCCTCTGAGATGCCATCTGAGGAACAGTTGATCACCCAGGAGCCCAAAGAGGCC---AACTCCACGACGGCCCAGAAGCAGAGCAAGCAGAGGAAGCGA---GGGCCCCGTGGGCCCCACAGATGC---------------------CACGCCAACTGTCGC------------CGGGACAGCCTCGCCACCTATTTCCGCCGGGTACTGAAGCAGGTTCACCAGGGCTTCAGCCTTTCCCAGGAGTCCGTGAGTGTCATGGATTCTACGTTTCGTGACATACCGGACCGCATCGCCACCGAGGCTGGTTGCCTCACCCGTTATGCCAAGCGCGTGACCATCACCTCCCGGGACATCCAGATGGCCCTGCGCCTGCTGCTACCAGGGAAGATGGGCAAGCTCGCTGAGTCTCAGGGCGCGAATGCCACCCTCAGGACTTCGTTATGTGCGCTATGG---CAACAGAGAAAG------

>Ugandan red colobus_H2B.W.3
------------------------------------------------------------------------------------------ATGGCTGCTGCCTCCGCCATGGTTGTACCTTCCTCTGAGATGCCATCTGAGGAACAGTTGATCACCCAGGAGCCCAAAGAGGCC---AACTCCACAACGGCCCAGAAGAAGAGCAAGCAGAGGAAGCGA---GGGCCCCGTGGGCCCCGCAGATGC---------------------CATGCCAACTGTCGC------------GGGGACAGCTTCGCCACCTATTTCCGCCGGGTACTGAAGCAGGTTCACCAGGGCTTCAGCCTTTCCCAGGAGTCCGTGAGTGTCATGGATTCTATGTTTCATGACATACTGGACCGCATCGCCACCGAGGCTGGTTGTCTCACCCGTTATGCCAAGCGTGTGACCATCACCTCCCGGGACATCCAGATGGCCCTGCGCCTGCTGCTACCAGGGAAGATGGGCAAGCTCGCTGAGTCTCGGGGCGCGAATGCCACCCTCAGGACTTCGTTATGTGCGATATGG---CAACAGAGAAAG------

>Angolan colobus_H2B.W.1
------------------------------------------------------------------------------------------ATGGCTGCTGCCTCCGCCATGGTTGTACCTTCCGCTGAGATGCCATCTGAGGAACAGTTGATCACCCAGGAGCCCAAAGAGGCC---AACTCCACGACGGCCCAGAAGCAGAGCAAGCAGAGGAAGCGA---GGGCCCCGTGGGCCCCACAGATGC---------------------CATGCCAACTGTCGC------------GGGGACAGCTTCGCCACCTATTTCCGCCGGGTACTGAAGCAGGTTCACCAGGGCTTCAGCCTTTCCCAGGAGTCCGTGAGTGTCATGGATTCTATGTTTCGTGACATACTGGACCGCATCGCCACCGAGGCTGGTTGCCTCGCCCGTTATGCCAAGCGCGTGACCATCACCTCCCGGGACATCCAGATGGCCCTGCGCCTGCTGCTACCAGGGAAGATGGGCAAGCTCGCTGAGTCTCAGGGCGCGAATGCCACCCTCAGAACTTCGTTATGTGCGATATGG---CAACAGAGAAAG------

>Ugandan red colobus_H2B.W.4
------------------------------------------------------------------------------------------ATGGCTGCTGCCTCCGCCATGGTTGTGCCTTCCTCTGAGATGCCATCTGAGGAACAGTTGATCACCCAGGAGCCCAAAGAGGCC---AACTCCACGACGGCCCAGAAGCAGAGCAAGCAGAGGAAGCGA---AGGCCCCGTGGGCCCCACAGATGC---------------------CATGCCAACTGTCGC------------GGGGACAGCTTCGCCACCTATTTCCGCCGGGTACTGAAGCAGGTTCACCAGGGCTTCAGCCTTTCCCAGGAGTCCGTGAGTGTCATGGATTCTATGTTTCGTGACATACTGGACCGCATCGCCACCGAGGCTGGTTGTCTCACCCGTTATGCCAAGCGCATGACCATCACCTCCCGGGACATCCAGATGGCCCTGCGCCTGCTGCTACCAGGGAAGATGGGCAAGCTCGCTGAGTCTCGGGGCGCGAATGCCACCCTCAGAACTTCGTTATGTGCGATATGG---CAACAGAGAAAG------

>Mouse lemur_H2B.W.2
------------------------------------------------------------------------------------------------------------ATGGCCGAACCTTCTTCTGAGATGTCCTCTGAGGCCTGCTCTGTCGCCAAGGAGCCTGAAGAGGCC---GAATCGTCGACGACCGAGGCGCAGAAGCAGCCAAAGCATCGC---GGCCGCCGCCCCGCTGGGGGCAGT---------------------------------------------------GACAGCTTCTCCACCTACTTCCCCAGGGTCCTGAAGAACATCCACGATGGCCTCAGCCTGTCCCAGGAGTCCAGGAACATGATGGATTCGTTCGTTCAGGACATCTTTGAGCGCATTGCCCTGGAGGCTGGCCGGCTGGCGCGCTACACCCATCGCTCAACGGTCACCTCCAGAGAGATCCAGACGGCCGTGCGCCTGGTGCTGCCGGGGAAAATTGGCAAGCACGCCGTGTCCGAGGGCAACAAGGCCATCGTCAGATAC---------------------ACTCACCACAAG------

>Mouse lemur_H2B.W.6
---------------------------------------------------------------------------------------------ATGGCTGTCTTGGCCATGGCCGAGCCTGTGTCTGAGATGTCCTCTGAGGCCTGCTCTTTCTCCAAGGAGCCTAAGGAAGCTGAATCGATGAGGACCCTG------AAGAAGCAGCCAAGGCATCGC---GGCCACCACTCCAGGTGGGGCGAG---------------------------------------------------GACAGCTTCGCCACCTACTTCCCCAGAGTCCTGAAGAACGTCCACGACGGCCTCAGCCTGTCCCAGGAGGCCGTGAGCGTGATGGATTCGTTCGTCCACGACATCTTCGAGCGCATCGCTGAGGAGGCCGGCCGGCTGGCGCGCTACACCAAGCGCGCGACCATCACGTCCAGAGAGATCCAGACGGCCGCGCGCCTCATTCTGCCCGGGGAAATCGGCAAGCACGCCGTGTCCGAGGGCACCAAGGCCATGGCCAGATACAGTCGCCGCAGGGTAAGCGCCTCAGGATCGCGC------

>Mouse lemur_H2B.W.5
------------------------------------------------------------------------------------------------------------ATGGCTGAGCCTTCGTCTGAGATGTCCTCCGACGCCTGGTCGGTCACCAAGGAGCCTGAAGAGGCTGAATCGACGACGACGACCCAGAAGAAGCAGCAGCCAAGGCGTCGG---GCCCGCCGCTCCGGCCGGGGCGCG---------------------------------------------------GACAGCTTCGCCACCTACTTCCCCAGGGTCCTGAAGAACGTCCACGACGGCCTCAGCCTGTCCCAGGAGGCCGTGAGCGTGATGGACTCGTTCGTCCACGACATCTTCGAGCGCATCGCTGAGGAGGCCGGCCGGCTGGCGCGCTACACCAAGCGCGCGACCATCACGTCCAGAGAGATCCAGACGGCCGCGCGCCTCATTCTGCCCGGGGAAATCGGCAAGCACGCCGTGTCCGAGGGCACCAAGGCCCTGGCCAGATACAGTCGCCGC---------------------AAG------

>Mouse lemur_H2B.W.3
------------------------------------------------------------------------------------------------------------ATGGCTGAGCCTTCGTCTGAGATGTCCTCCGACGCCTGGTCCGTCACCAAGGAGCCTGAAGAGGCT---GAATCGACGACGACCCAGAAGAAGCAGCAGCCAAGGCGTCGG---GCCCGCCGCTCCGGCCGGGGCGCG---------------------------------------------------GACAGCTTCGCCACCTACTTCCCCAGGGTCCTGAAGAACGTCCACGACGGCCTCAGCCTGTCCCAGGAGGCCGTGAGCGTGATGGACTCGTTCGTCCACGACATCTTCGAGCGCATCGCTGAGGAGGCCGGCCGGCTGGCGCGCTACACCAAGCGCGCGACCATCACGTCCAGAGAGATCCAGACGGCCGCGCGCCTCATTCTGCCCGGGGAAATCGGCAAGCACGCCGTGTCCGAGGGCACCAAGGCCTTGGCCAGATACAGTCGCCGC---------------------AAG------

>Mouse lemur_H2B.W.4
 KQ055745v1:33,277-37,326
------------------------------------------------------------------------------------------------------------ATGGCTGAGCCTTCGTCTGAGATGTCCTCCGACGCCTGGTCGGTCACCAAGGAGCCTGAAGAGGCT---GAATCGACAACGACCCAGAAGAAGCAGCAGCCAAGGCGTCGG---GCCCGCCGCTCCGGCCGGGGCGCG---------------------------------------------------GACAGCTTCGCCACCTACTTCCCCAGGGTCCTGAAGAACGTCCACGACGGCCTCAGCCTGTCCCAGGAGGCCGTGAGCGTGATGGACTCGTTCGTCCACGACATCTTCGAGCGCATCGCTGAGGAGGCCGGCCGGCTGGCGCGCTACACCAAGCGCGCGACCATCACGTCCAGAGAGATCCAGACGGCCGCGCGCCTCATTCTGCCCGGGGAAATCGGCAAGCACGCCGTGTCCGAGGGCACCAAGGCCTTGGCCAGATACAGTCGCCGC---------------------AAG------

>Mouse lemur_H2B.W.1
------------------------------------------------------------------------------------------------------------ATGCGGAAGGCTTCTTCTGAGCTGTACTCTGAAGCCTGCCCCGGCGCCACGGAGTCCCAAGAGACC---GACTCCACGGCGACCCAGGAGCAGAAGAAGCAGCAGCCAAGG---CGCCGCCGCCGCAGCCGCCGT---------------------------------------------------GGGGACAGCTTCGCCACCTACTTCCCCAGGGTCCTGAGGCAGCTCCACGTGGGGCTCAGCCTGTCCCAAGAGTCCGTGAGCGTGATCGATTCGTTCATTCACGACATCCTGGAGCGCATAGCCCTGGAGGCCGGCCGGCTGGCCCGCTACACCCAGCGCGCGACCATCACGTCCAGAGAGATCCAGACGGCCGTGCGCCTGCTGCTGCCCGGGGAAATCGGCAAGCACGCCGTGTCCGAGGGCACCATGGCCCTCATTAGGTACACCACCCGC---------------------AAG------

>Tarsier_H2B.W.1
ATGGCGGAGCCCTCGGGTCACCTCTCTTCTGAGGGCCCGAGCGCCGGGCAGTCCAAAGAGGCTGACCCAACTCCTTGTTCTTCCCAGGCGCTGGCTGCTGCCTCTGCCACGGGTGAGCCCTCGGCTGACTCATCTTCCGAGGAAGGCCTGAGCACCCGGGAGCCCAGAGAGACCAGCCCAGCTGCGGCAGCCCAGAAGCAGAAGACGCCAGCGCGTCGTGACCGCCCTTCTGGCGGCCGCCGCTGCCTTCTTGGCCGACCCGGCCGCCGCCACGGCCGGCGCCCCAGTCACCACTGGGATAGTTTTGCCACCTATTTCCGCAGGGTGCTGAAGCGGTTTCACCATGATCTAAGCTTTTCCCGGGAGGCCGTGGGCGTCTTGGACTCCATCATCAAGGACACCTTCGAACGCATCGCTGGTGAGGCCAGCCGCCTGTGTCGTCTCACCAAGCGCTCGACCATCACCACGGGAGATATCCAGACCGCCGTGCGCCTGATGCTGCCCGGGAAAATGGGCAAGCACGCCATGTCTGCGGGCACCAACGCCGTGGTCAGGTTCACTAGTCGCAACTGGCCTGTCTCAGGACCGCCTGAGTAC

>Tarsier_H2B.W.2
------------------------------------------------------------------------------------------------------------ATGGCCGAGTCCTCCTCGGCTCCACCTTCTGAGGAA------------------GGCCTGAGCACCCGGGAGCCCCTAGAGGCCCCGAAGCAGAAGAAGCCAGGGCGCCGCTCGGGCCGCCGTCCCAGCCGCCGC---------------------------------------------------GGGGACAGTTTCGCCACCTACTTCCCCAGGGTGCTGAGTCAGCTTCACCCTGGCCTCAGCCTTTCCCAGGAGGCCGTGAGCGTCCTGGACTCGTTCGTGAAGGACACCTTGGAGCGCATCGCCGAGGAGGCCGGCCGCCTGGCCCGCTACACCCAGCGCGCGACCATCGGCACCAGAGAGATCCAGACCGCCGTGCGCCTGATGCTCCCCGGGGAGATGGGCAAGCACGCCGTGTCCCAGGGCACCAGGGCCGTCCTCAGGTACACCAGCCGCAAG---------------------------
