# Supplementary material for: Novel Classes and Evolutionary Turnover of Histone H2B Variants in the Mammalian Germline
Source: Mol Biol Evol. 2022 Jan 31;39(2):msac019. doi: 10.1093/molbev/msac019 (PMC8857922; doi:10.1093/molbev/msac019)
Supplement: msac019_Supplementary_Data [file msac019_supplementary_data.zip › Supplementary Data S7.txt]

Supplementary Data S7: Alignments used for selection analyses in Figure 5B

H2B.1.1
>Gorilla H2B.1.1
ATGCTGGAGCTTGCTTCAAAGGGCACTACCATTTCCAAAAAGGGCTTTAAGAAGGCAGTCGCTAAAACTCAAAAGAAGGAGGACAAAAAGCGCAAGAGATGCCGCAAAGAGAGCTATTCTATTTACATCTACAAGGTGCTGAAGCAGGTCCACCCGGACACTGGAATCTCTTCCAAGGCCATGAGTATCATGAATTCTTTTGTTAGTGACATTTTTGAGCGCATTGCCGGTGAGGCTTCCCTCCTGGCGCATTATGACAAGCGCTCGACCATCACCTCCAGGGAGATCCAGACGGCCGTGCGCCTGCTGCTGCCTGGGGAATTAGCCAAGCACGCTGTGTCGGAGGGCACCAAGGCTGTCACCAAGTACACCAGCTCCAAG

>Ma’s night monkey H2B.1.1.1
ATGCCGGAGTTATCGTCTAAAGGAGCCCCCATTTCCAAGAAAGGCTTCAAGAAGGCTGTTGTGAAAACACAG---AAGGAGAGCAAGAAGCGAAGGAAGACCCGCAAGAAGAGCTACTCTATTTACATCTACGAGGTGCTGAAGCAGGTCCATCCGGACACTGGCATATCTTCCAAAGCCATAAGCATTATGAATTCCTTCGTCACTGACATCTTTGAGCGTATAGCGAGCGAGGCATCACGCTTAGCTCACTACAACAAACGCTCCACCATTACTTCCAGAGAGATGCAGACAGCAGTGCGTCTGCTGTTGCCGGGAGAGCTGGCTAAGNATGCCGTGTCTGAGGGCACCAAGGCTGTCACTAAGTACACCAGCTCCAAA

>Ma’s night monkey H2B.1.1.2
ATGCCGGAGGTATCTTCTAAAGGAGCCCCCATATCCAAGAAAGGCTTCAAAAAGGCTGCTGTGAAAACACAGAAAAAGGAGAGCAAGAAGCGGAGGAAGACCCGCAAGGAGAGCTACTCTATTTACATCTACAAGGTGCTGAAGCAGGTTCATCCGGATACTGGCATATCTTCCAAAGCTATGAGCATTATGAATTCTTTCGTCACTGACATCTTTGAGCGTATAGCGAGCGAGGCATCACGCTTAGCTCACTACACCAAGCGCGCCACCATTACTTCCAGAGAGATACAGACAGCAGTGCGTCTGCTCCTGCCGGGAGAGCTGGCTAAGCATGCCGTGTCTGAGGGCACCAAGGCTGTCACTAAGTACACCAGTTCCAAA

>Marmoset H2B.1.1
ATGCCGGAACTGTCTTCTAAAGGAGCCATCATTTCTAAAAAAGGCTTCAAGAAGGCTGTTCTGAAAACACAGAAGAAGGAGGGCAAGAAGCGGAAGAAGACCCGCAAGGAGAGCTATTCTATTTACATCTACAAGGTGCTGAAGCAGGTCCATCCGGACACTGGCATATCTTCCAAAGCCATGAGCATTATGAATTCCTTCGCCACTGACATCTTTGAGCGTATAGCGAGCGAAGCATCACGCTTAGTTCACTACAACAAGCGCTCCACCCTTAGTTCCAGAGAAATTCAGACAGCAGTGCGTCTGCTGCTACCAGGAGAGCTGGCTAAGCATGCGGTGTCTGAGGGCACCAAGGCTGTCACTAAGTACACCAGCTCCAAA

>Chimpanzee H2B.1.1
ATGCCGGAGGTGTCGTCTAAAGGTGCTACCATTTCCAAGAAGGGCTTTAAGAAAGCTGTCGTTAAGACCCAGAAGAAGGAGGGCAAAAAGCGCAAGAGGACCCGTAAGGAGAGTTATTCTATTTACATCTACAAGGTGCTAAAGCAGGTCCATCCGGACACTGGGATCTCTTCGAAAGCCATGAGCATTATGAATTCCTTCGTCACTGATATCTTTGAGCGTATAGCGAGCGAGGCATCACGTTTGGCTCACTACAGCAAGCGCTCCACCATCTCTTCCAGAGAGATTCAGACAGCAGTGCGCTTGCTACTGCCGGGAGAGCTGGCTAAACATGCTGTGTCTGAGGGCACCAAGGCTGTCACTAAGTACACCAGCTCCAAA

>Bonobo H2B.1.1
ATGCCGGAAGTGTCGTCTAAAGGTGCTACCATTTCCAAGAAGGGCTTTAAAAAAGCTGTCGTTAAGACCCAGAAGAAGGAGGGCAAAAAGCGCAAGAGGACCCGTAAGGAGAGTTATTCTATTTACATCTACAAGGTGCTAAAGCAGGTCCATCCGGACACTGGGATCTCTTCGAAAGCCATGAGCATTATGAATTCCTTCGTCACTGATATCTTTGAGCGTATAGCGAGCGAGGCATCACGTTTGGCTCACTACAGCAAGCGCTCCACCATCTCTTCCAGAGAGATTCAGACAGCAGTGCGCTTGCTACTGCCGGGAGAGCTGGCTAAACATGCTGTGTCTGAGGGCACCAAGGCTGTCACTAAGTACACCAGCTCCAAA

>Human H2B.1.1
ATGCCGGAGGTGTCATCTAAAGGTGCTACCATTTCCAAGAAGGGCTTTAAGAAAGCTGTCGTTAAGACCCAGAAAAAGGAAGGCAAAAAGCGCAAGAGGACCCGTAAGGAGAGTTATTCTATTTACATCTACAAAGTGCTAAAGCAGGTCCATCCGGACACTGGCATCTCTTCGAAAGCTATGAGCATTATGAATTCCTTCGTCACTGATATCTTTGAGCGTATAGCGAGCGAGGCATCACGTTTGGCTCACTACAGCAAGCGCTCCACCATTTCTTCCAGAGAGATTCAGACAGCAGTGCGCTTGCTACTGCCGGGAGAGCTGGCTAAACATGCTGTGTCTGAGGGCACCAAGGCTGTCACTAAGTACACCAGCTCCAAG

>White-cheeked gibbon H2B.1.1
ATGCCGGAGTTGTCGTCTAAAGGTGCTACCATCTCCAAGAAGGGCTTTAAGAAAGCTGTTGTTAAGGCCCAGAAGAAGGAGGGCAAAAAGCGCAAGAAGACCCGTAAAGAGAGCTATTCTATTTACATCTATAAGGTGCTAAAGCAGGTCCATCCGGACACTGGAATCTCTTCTAAAGCCATGAGTATTATGAATTCTTTCGTCACTGATATCTTTGAGCGTATAGCAAGCGAGGCATCACGCTTGGCTCATTACAACAAGCGCTCCACCATCTCCTCCAGAGAAATTCAGACAGCAGTGCGCTTGCTACTGCCGGGAGAGCTGGCTAAACATGCTGTGTCTGAGGGTACCAAGGCTGTCACTAAATACACCAGCTCCAAA

>Silvery gibbon H2B.1.1
ATGCCGGAGTTGTCGTCTAAAGGTGCTACCATCTCGAAGAAGGGCTTTAAGAAAGCTGTTGTTAAGGCCCAGAAGAAGGAGGGCAAAAAGCGCAAGAAGACCCGTAAAGAGAGCTATTCTATTTACATCTACAAGGTGCTAAAGCAGGTCCATCCGGACACTGGAATCTCTTCCAAAGCCATGAGTATTATGAATTCTTTCGTCACTGATATCTTTGAGCGTATAGCCAGCGAGGCATCACGCTTGGCTCACTACAACAAGCGCTCCACCATCTCTTCCAGAGAGATTCAGACAGCAGTGCGCTTGCTACTGCCGGGAGAGCTGGCTAAACATGCCGTGTCTGAGGGTACTAAGGCTGTCACTAAATACACCAGCTCCAAA

>Ugandan red colobus H2B.1.1
ATGCCGGAGTTATCATCTAAAGGTGCTGCTATTTCCAAGAAAGGCTTTAAGAAAGCTGTCGTTAAGACGCAGAAGAAGGAAAGCAAGAAACGCAAGAGAACCCGCAAAGAGAGCTATTCTATTTACATCTACAAGGTGCTGAAGCAGGTCCATCCGGATACTGGAATCTCTTCCAAAGCCATGAGTATCATGAATTCCTTCGTCACTGATATCTTTGAGCGTATAGCGAGTGAGGCATCACGCTTGGCTCACTACAACAAACGCTCCACCATCTCTTCTAGAGAGATTCAGACGGCAGTGCGCTTACTGCTGCCGGGAGAGCTGGCTAAACATGCTGTGTCTGAGGGCACCAAAGCTGTCACTAAGTACACCAGCTCCAAG

>Francois’ leaf monkey H2B.1.1
ATGCCGGAGTTATCATCTAAAGGTGCTGCCATTTCTAAGAAAGGCTTCAAGAAAGCTGTCGTTAAGACGCAGAAGAAGGAAGGCAAGAAACGCAAGAGAACCCGCAGAGAGAGTTATTCTATTTACATCTATAAGGTGCTGAAGCAGGTCCATCCGGATACTGGAATCTCTTCTAAAGCCATGAGTATCATGAATTCCTTCGTCACTGATATCTTTGAGCGTATAGCGAGTGAGGCATCACGCTTGGCTCACTACAACAAACGCTCCACCATTTCTTCTAGAGAGATTCAGACGGCAGTGCGCTTATTGCTGCCGGGAGAGCTGGCTAAACATGCTGTGTCTGAGGGCACCAAAGCTGTCACTAAGTACACCAGCTCCAAG

>Angolan colobus H2B.1.1
ATGCCGGAGTTATCATCTAAAGGGGCTGCAATTTCCAAGAAAGGCTTTAAGAAAGCTGTCGTTAAGACGCAGAAGAAGGAAGGCAAGAAACGCAAGAGAACCCGCAAAGAGAGCTATTCTATTTACATCTACAAGGTGCTGAAGCAGGTCCATCCGGATACTGGAATCTCTTCCAAAGCCATGAGTATCATGAATTCCTTCGTCACTGATATCTTTGAGCGTATAGCGAGTGAGGCATCACGCTTGGCTCACTACAACAAACGCTCCACCATCTCTTCTAGAGAGATTCAGACGGCAGTGCGCTTATTGCTGCCGGGAGAGCTGGCTAAACATGCTGTGTCTGAGGGCACCAAAGCTGTCACTAAGTACACCAGCTCCAAG

>Squirrel monkey H2B.1.1
ATGCCGGAGTTATCTTCCAAAGGAGCCACCATTTCCAAGAAAGGCTTCAAAAAGGCGGTTGTGAAAACACAGAAAAAAGAGGGCAAGAAGCGGAAGAGGACCCGCAAGGAGAGCTATTCTATTTACATCTACAAGGTGCTGAAGCAGGTCCATCCGGACACTGGCATATCTTCCAAAGCCATGAGCATTATGAATTCCTTCGTCACTGACATCTTTGAGCGTATAGCGAGCGAGGCATCACGCTTAGCTCACTACAACAAGCGCTCCACCATTACTTCCAGAGAGATTCAGACAGCAGTGCGTCTGCTGCTGCCGGGAGAGCTGGCCAAGCATGCCGTGTCCGAGGGCACCAAGGCCGTGACTAAGTACACCAGCTCGAAA

>Tufted capuchin H2B.1.1
ATGCCGGAGTTGTCTTCTAAAGGAGCCACCATTTCTAAGAAAGGCTTCAAGAAGGCGGTTGTGAAAACACAGAAGAAGGAGGGCAAGAAGCGGAAGAGGACCCGCAAGGAGAGCTATTCTATTTACATCTACAAGGTGCTGAAGCAGGTCCATCCGGACACTGGCATATCTTCCAAAGCCATGAGTATTATGAATTCCTTCGTCACTGACATCTTTGAGCGTATAGCGAGCGAGGCATCACGCTTAGCTCACTACAACAAGCGCTCCACCATTACTTCCAGAGAGATTCAGACAGCAGTGCGTCTGCTGCTGCCGGGAGAGCTGGCTAAGCATGCCGTGTCTGAGGGCACTAAGGCTGTCACTAAGTACACCAGCTCCAAA

>White-faced sapajou H2B.1.1
ATGCCGGAGTTGTCTTCTAAAGGAGCCACCATTTCTAAGAAAGGCTTCAAGAAGGCGGTTGTGAAAACACAGAAGAAGGAGGGCAAGAAGCGGAAGAGGACCCGCAAGGAGAGCTATTCTATTTACATCTACAAGGTGCTGAAGCAGGTCCATCCGGACACTGGCATATCTTCCAAAGCCATGAGCATTATGAATTCCTTCGTCACTGACATATTTGAGCGTATAGCGAGCGAGGCATCACGCTTAGCTCACTACAACAAGCGCTCCACCATTACTTCCAGAGAGATTCAGACAGCAGTGCGTCTGCTGCTGCCGGGAGAGCTGGCTAAGCATGCCGTGTCTGAGGGCACTAAGGCTGTCACTAAGTACACCAGCTCCAAA

>Orangutan H2B.1.1
ATGCCAGAGTTGTCGTCTAAAAGTGCTACCATTTCCAAGAAGGGCTTTAAGAAAGCTGTCGTTAAGACCCAGAAGAAAGAAGGCAAAAAGCGCAAGAGGACCCGGAAGGAGAGCTATTCTATTTATATTTACAAGGTGCTAAAGCAGGTCCATCCGGACACTGGAATCTCTTCCAAAGCCATGAGTATTATGAATTCCTTCGTCACTGATATCTTTGAGCGTATAGCGAGTGAGGCATCACGCTTGGCTCACTACAACAAGCGCTCCACCATCTCTTCCAGAGAGATTCAGACAGCAGTGCGCCTGCTCCTGCCGGGAGAGCTGGCTAAACATGCCGTGTCTGAGGGCACCAAAGCTGTCACTAAGTACACCAGCTCCAAA

>Drill H2B.1.1
ATGCCGGACTTATCATCTAAAGGTGCTACGATCTCCAAGAAAGGCTTTAAGAAAGCTGTCGTTAAGACGCAGAAGAAGGAGGGTAAAAAGCGCAAGAGAACCCGCAAGGAGAGCTATTCTATTTACATCTACAAGGTGCTGAAGCAGGTCCATCCAGATACTGGAATCTCTTCGAAAGCCATGAGCATCATGAATTCTTTCGTCACTGATATCTTTGAGCGTATAGCGAGTGAGGCATCACGCTTGGCTCACTACAACAAACGCTCCACCATCTCCTCTAGAGAGATCCAGACGGCAGTGCGGTTACTACTGCCGGGAGAGCTGGCTAAACATGCTGTGTCTGAGGGCACCAAAGCTGTCACTAAGTACACTAGCTCCAAG

>Sooty mangabey H2B.1.1
ATGCCGGACTTATCATCTAAAGGTGCTACGATCTCCAAGAAAGGCTTTAAGAAAGCTGTCGTTAAGACGCAGAAGAAGGAGGGCAAAAAGCGCAAGAGAACCCGCAAGGAGAGCTATTCTATTTACATCTACAAGGTGCTGAAACAGGTCCATCCAGATACTGGAATCTCTTCCAAAGCCATGAGCATCATGAATTCTTTCGTCACTGATATCTTTGAGCGTATAGCGAGTGAGGCATCACGCTTGGCTCACTACAACAAACGCTCCACCATCTCCTCTAGAGAGATCCAGACGGCAGTGCGGTTACTACTGCCGGGAGAGCTGGCTAAACATGCTGTGTCTGAGGGCACCAAAGCTGTCACTAAGTACACTAGCTCCAAG

>Olive baboon H2B.1.1
ATGCCGGAGTTATCATCTAAAGGTGCTACGATTTCCAAGAAAGGCTTTAAGAAAGCTGTCGTTAAGACGCAGAAGAAGGAGGGCAAAAAACGCAAGAGAACCCGCAAGGAGAGCTATTCCATTTACATCTACAAGGTGCTGAAACAGGTCCATCCAGATACTGGAATCTCTTCCAAAGCCATGAGTATCATGAATTCGTTCGTCACTGATATCTTTGAGCGTATAGCGAGTGAGGCATCACGTTTGGCTCACTACAACAAACGCTCCACCATCTCCTCTAGAGAGATCCAGACAGCAGTGCGGTTACTACTGCCGGGAGAGCTGGCTAAACATGCTGTGTCTGAGGGCACCAAAGCTGTCACTAAGTACACCAGCTCCAAA

>Hamadryas baboon H2B.1.1
ATGCCGGAGTTATCATCTAAAGGTGCTACGATTTCCAAGAAAGGCTTTAAGAAAGCTGTCGTTAAGACGCAGAAGAAGGAGGGCAAAAAACGCAAGAGAACCCGCAAGGAGAGCTATTCCATTTACATCTACAAGGTGCTGAAACAGGTCCATCCAGATACTGGAATCTCTTCCAAAGCCATGAGTATCATGAATTCGTTCGTCACTGATATCTTTGAGCGTATAGCGAGTGAGGCATCACGTTTGGCTCACTACAACAAACGCTCCACCATCTCCTCTAGAGAGATCCAGACAGCAGTGCGGTTACTACTGCCGGGAGAGCTGGCTAAACATGCTGTGTCTGAGGGCACCAAAGCTGTCACTAAGTACACCAGCTCCAAA

>Black snub-nosed monkey H2B.1.1
ATGCCGGAGTTATCATCTAAAGGTGCTACCATTTCCAAGAAAGGCTTTAAGAAAGCTGTCGTTAAGACGCAGAAGAAGGAAGGGAAGAAACGGAAGAGAACACGGAAAGAGAGCTATTCTATTTACATCTATAAGGTGCTGAAGCAGGTCCATCCGGATACTGGAATATCTTCTAAAGCCATGAGTATCATGAATTCCTTCGTCACTGATATCTTTGAGCGTATAGCGAGTGAGGCATCACGATTGGCTCACTATAACAAACGCTCCACCATCTCTTCTAGAGAGATTCAGACGGCAGTGCGCTTATTGCTGCCGGGAGAGCTGGCTAAACATGCTGTGTCTGAGGGCACCAAAGCTGTCACTAAGTACACCAGCTCCAAG

>Crab-eating macaque H2B.1.1
ATGCCGGAGTTATCATCTAAAGGTGCTACGATTTCCAAGAAAGGCTTTAAGAAAGCAGTCGTTAAGACGCAGAAGAAGGAAGGCAAAAAACGCAAGAGAACCCGCAAGGAGAGCTATTCTATTTACATCTACAAGGTGCTGAAACAGGTCCATCCAGATACTGGAATCTCTTCCAAAGCCATGAGTATCATGAATTCCTTCGTCACTGATATCTTTGAGCGTATAGCGAGTGAGGCATCACGCTTGGCTCACTACAACAAACGCTCCACCATCTCCTCTAGAGAGATCCAGACGGCAGTGCGGTTACTACTGCCGGGAGAGCTGGCTAAACATGCTGTGTCTGAGGGCACCAAAGCTGTCACTAAGTACACCAGCTCCAAG

>Gelada H2B.1.1
ATGCCGGAGTTATCATCTAAAGGTGCTACGATTTCCAAGAAAGGCTTTAAGAAAGCTGTCGTTAAGACGCAGAAGAAGGAGGGCAAAAAACGGAAAAGAACCCGAAAGGAGAGCTATTCCATTTACATCTACAAGGTGCTGAAACAGGTCCATCCAGATACTGGAATCTCTTCCAAAGCCATGAGTATCATGAATTCGTTCGTCACTGATATCTTTGAGCGTATAGCGAGTGAGGCATCACGCTTGGCTCACTACAACAAACGCTCCACCATCTCCTCTAGAGAGATCCAGACAGCAGTGCGGTTACTACTGCCGGGAGAGCTGGCTAAACATGCTGTGTCTGAGGGCACCAAAGCTGTCACTAAGTACACCAGCTCCAAA

>Golden snub-nosed monkey H2B.1.1
ATGCCGGAGTTATCATCTAAAGGTGCTACCATTTCTAAGAAAGGCTTTAAGAAAGCTGTCGTTAAGACGCAGAAGAAGGAAGGGAAGAAACGCAAGAGAACACGGAAAGAGAGCTATTCTATTTACATCTATAAGGTGCTGAAGCAGGTCCATCCGGATACTGGAATATCTTCTAAAGCCATGAGTATCATGAATTCCTTCGTCACTGATATCTTTGAGCGTATAGCGAGTGAGGCATCACGCTTGGCTCACTACAACAAACGCTCCACCATCTCTTCTAGAGAGATTCAGACGGCAGTGCGCTTATTGCTGCCGGGAGAGCTGGCTAAACATGCTGTGTCTGAGGGCACCAAAGCTGTCACTAAGTACACCAGCTCCAAG

>Green monkey H2B.1.1
ATGCCGGAGTTATCATCTAAAGGTGCTACGATTTCCAAGAAAGGCTTTAAGAAAGCTGTCGTTAAGACGCAGAAGAAGGAGGGCAAAAAACGCAAGAGAACCCGCAAGGAGAGCTATTCTATTTACATCTACAAGGTGCTGAAGCAGGTCCATCCAGATACTGGAATCTCTTCCAAAGCCATGAGTATCATGAATTCCTTCGTCACTGATATCTTTGAGCGTATAGCGAGTGAGGCATCACGCTTGGCTCACTACAACAAACGCTCCACCATCTCCTCTAGAGAGATCCAGACGGCAGTGCGGTTACTACTGCCGGGAGAGCTGGCTAAACATGCCGTGTCTGAGGGCACCAAAGCTGTCACTAAGTACACCAGCTCCAAG

>Pig-tailed macaque H2B.1.1
ATGCCGGAGTTATCATCTAAAGGTGCTACGATTTCCAAGAAAGGCTTTAAGAAAGCAGTCGTTAAGACGCAGAAGAAGGAAGGCAAAAAACGCAAGAGAACCCGTAAGGAGAGCTATTCTATTTACATCTACAAGGTGCTGAAACAGGTCCATCCAGATACTGGAATCTCTTCCAAAGCCATGAGTATCATGAATTCCTTCGTCACTGATATCTTTGAGCGTATAGCGAGTGAGGCATCACGCTTGGCTCACTACAACAAACGCTCCACCATCTCCTCTAGAGAGATCCAGACGGCAGTGCGGTTACTACTGCCGGGAGAGCTGGCTAAACATGCTGTGTCTGAGGGCACCAAAGCTGTCACTAAGTACACCAGCTCCAAG

>Rhesus macaque H2B.1.1
ATGCCGGAGTTATCGTCTAAAGGTGCTACGATTTCCAAGAAAGGCTTTAAGAAAGCAGTCGTCAAGACGCAGAAGAAAGAAGGCAAAAAACGCAAGAGAACCCGTAAGGAGAGCTATTCTATTTACATCTACAAGGTGCTGAAACAGGTCCATCCAGATACTGGAATCTCTTCTAAAGCCATGAGTATCATGAATTCCTTCGTCACTGATATCTTTGAGCGTATAGCGAGTGAGGCATCACGCTTGGCTCACTACAACAAACGCTCCACCATCTCCTCTAGAGAGATCCAGACGGCAGTGCGGTTACTACTGCCGGGAGAGCTAGCTAAACATGCTGTGTCTGAGGGCACCAAAGCTGTCACTAAGTACACCAGCTCCAAG

H2B.1.2
>Black snub-nosed monkey H2B.1.2
ATGCTGCAGATTGCTTCAAAGGGCACTACCACTTCCAAAAAGGGCTTCAACAAGGCAGTCGCTAAAACTCAAAAGGTGGAGGGTAAAAAGCGCAAGAGATGCTGCAAAGAGACCTATTTTATTTACATCTACAACGTGTTGAAGCAGGTCCACCCGGACACTGCAATCTCCTTCAAGGCCATGAGTATCATGAATTCTTTTGTTAGTGACATTTTTGAGCGCATTGCAGGTGAGGCTTCCCGCCTGGCGCATTATGACAAGCACTCGACCATCACCTCCAGGGAGATCCAGACGGCCGTGCGCTTGCTGCTGCCCGGGGAATTAGCCAAGCATGCTGTGTCGGAGGGCACCAAGGCTGTCACCAAGTACACCAGCTCCAAG

>Drill H2B.1.2
ATGCTGCAGCTTGCTTCAAAGGGCCCTACAACTTCCAAAAAGGGCTTCAAGAAGGCAGTCGCTAAAACTCAAAAGAAGGAGAGTAAAAAGCGCAAGAGATGCTGCCAAGAGAGCTATTTTGTTTACATTTACAAGGTGCTGAAACAGGTCCACCCGGACACTGCAATCTCTTCCAAGGCCATGAGTATCATGAATTCTTTTGTTAGTGACATTTTTGAGCGCATTGCAGGTGAGACTTCCCTCCTGGCGAATTATGACAAGCACTCGACCATCACCTCCAGGGAGATCCAGACGGCCATGCGCTTGCTGCTGCCCGGGGAACTAGCCAAGCATGCTGTGTTGGAGGGCACCAAGGCTGTCACGAAGTACACCAGCTCCAAG

>Sooty mangabey H2B.1.2
ATGCTGCAGCTTGCTTCAAAGGGCCCTACAACTTCCAAAAAGGGCTTCAAGAAGGCAGTCGCTAAAACTCAAAAGAAGGAGAGTAAAAAGCGCAAGAGATGCTGCCAAGAGAGCTATTTTGTTTACATTTACAAGGTGCTGAAACAGGTCCACCCGGACACTGCAATCTCTTCCAAGGCCATGAGTATCATGAATTCTTTTGTTAGTGACATTTTTGAGCGCATTGCAGGTGAGGCTTCCCTCCTGGCGAATTATGACAAGCACTCGACCATCACCTCCAGGGAGATCCAGACGGCCATGCGCTTGCTGCTGCCCGGGGAACTAGCCAAGCATGCTGTGTTGGAGGGCACCAAGGCTGTCACGAAGTACACCAGCTCCAAG

>Gelada H2B.1.2
ATGCTGCAGCTTGCTTCAAAGGGCACTATAACTTCCAAAAAGGGCTTCAAGAAGGCAGTCGCTAAAACTCAAAAGAAGGAGGGTAAAAAGCGCAAGAGATGCTGCCAAGAGAGCTATTTTATTTACATTTACAAGGTGCTGAAGCAGGTCCACCCGGACACTGCAATCTCTTCCAAGGCCATGAGTATCATGAATTCTTTTGTTAGTGACATTTTTGAGCGCATTGCAGGTGAGGCTTCCCTCCTGGCGAATTATGATAAGCACTCGACCATCACCTCCAGGGAGATCCAGACGGCCATGTGCTTGCTGCTGCCCGGGGAACTAGCCAAGCATGCTGTGTTGGAGGGCACCAAGGCTGTCACGAAGTACACCAGCTCCAAG

>Olive baboon H2B.1.2
ATGCTGCAGCTTGCTTCAAAGGGCACTATAACTTCCAAAAAGGGCTTCAAGAAGGCAGTCGCTAAAACTCAAAAGAAGGAGGGTAAAAAGCGCAAGAGATGCTGCCAAGAGAGCTATTTTATTTACATTTACAAGGTGCTGAAGCAGGTCCACCCGGACACTGCAATCTCTTCCAAGGCCATGAGTATCATGAATTCTTTTGTTAGTGACATTTTTGAGCGCATTGCAGGTGAGGCTTCCCTCCTGGCGAATTATGATAAGCACTCGACCATCACCTCCAGGGAGATCCAGACGGCCATGCGCTTGCTGCTGCCCGGGGAACTAGCCAAGCATGCTGTGTTGGAGGGCACCAAGGCTGTCACGAAGTACACCAGCTCCAAG

>Hamadryas baboon H2B.1.2
ATGCTGCAGCTTGCTTCAAAGGGCACTATAACTTCCAAAAAGGGCTTCAAGAAGGCAGTCGCTAAAACTCAAAAGAAGGAGGGTAAAAAGCGCAAGAGATGCTGCCAAGAGAGCTATTTTATTTACATTTACAAGGTGCTGAAGCAGGTCCACCCGGACACTGCAATCTCTTCCAAGGCCATGAGTATCATGAATTCTTTTGTTAGTGACATTTTTGAGCGCATTGCAGGTGAGGCTTCCCTCCTGGCGAATTATGATAAGCACTCGACCATCACCTCCAGGGAGATCCAGACGGCCATGCGCTTGCTGCTGCCCGGGGAACTAGCCAAGCATGCTGTGTTGGAGGGCACCAAGGCTGTCACGAAGTACACCAGCTCCAAG

>Green monkey H2B.1.2
GTGCTGCAGCTTGCTTCAAAGGGCACTACAACTTCCAAAAAGGGCTTCAAGAAGGCAGTCGCTAAAACTCAAAAGAAGGAGGGTAAAAAGCGCAAGAGATGCCGCAAAGAGAGCTATTTTATTTACATTTACAAGGTGCTGAAGCAGGTCCACCCGGACACTGGAATCTCTTCCAAGGCCATGAGTATCATGAATTCTTTTGTTAGTGACATTTTTGAGCGCATTGCAGGTGAGGCTTCCCTCCTGGCGCATTATGACAAGCACTCGACCATCACCTCCAGGGAGATCCAGACGGCCATGCGCTTGCTGCTGCCCGGGGAACTAGCCAAGCATGCTGTGTTAGAGGGCACCAAGGCTGTCACCAAGTACACCAGCTCCAAG

>Pig-tailed macaque H2B.1.2
ATGCTGCAGCTTGCTTCAAAGGGCACTACAACTTCCAAAAAGGGCTTCAAGAAGGCAGTCGCTAAAACTCAAAAGAAGGAGGGTAAAAAGCGCAAGAGATGCTGCAAAGAGAGCTATTTTATTTACATTTACAAGGTGCTGAAGCAGGTCCACCCGGACACTGCAATCTCTTCCAAGGCCATGAGTATGATGAATTCTTTTGTTAGTGACATTTTTGAGCGCATTGCAGGTGAGGCTTCCCTCCTGGCGCATTATGACAAGCACTCGACCATCACCTCCAGGGAGATCCAGACGGCCATGCGCTTGCTGCTGCCCGGGGAACTAGCCAAGCATGCTGTGTTGGAGGGCACCAAGGCTGTCACCAAGTACACCAGCTCCAAG

>Crab-eating macaque H2B.1.2
ATGCTGCAGCTTGCTTCAAAGGGCACTACAACTTCCAAAAAGGGCTTCAAGAAGGCAGTCGCTAAAACTCAAAAGAAGGAGGGTAAAAAGCGCAAGAGATGCTGCAAAGAGAGCTATTTTATTTACATTTACAAGGTGCTGAAGCAGGTCCACCCGGACACTGCAATCTCTTCCAAGGCCATGAGTATGATGAATTCTTTTGTTAGTGACATTTTTGAGCGCATTGCAGGTGAGGCTTCCCTCCTGGCGCATTATGACAAGCACTCGACCATCACCTCCAGGGAGATCCAGACGGCCATGCGCTTGCTGCTGCCCGGGGAACTAGCCAAGCATGCTGTGTTGGAGGGCACCAAGGCTGTCACCAAGTACACCAGCTCCAAG

>Rhesus macaque H2B.1.2
ATGCTGCAGCTTGCTTCAAAGGGCACTACAACTTCCAAAAAGGGCTTCAAGAAGGCAGTCGCTAAAACTCAAAAGAAGGAGGGTAAAAAGCGCAAGAGATGCTGCAAAGAGAGCTATTTTATTTACATTTACAAGGTGCTGAAGCAGGTCCACCCGGACACTGCAATCTCTTCCAAGGCCATGAGTATGATGAATTCTTTTGTTAGTGACATTTTTGAGCACATTGCAGGTGAGGCTTCCCTCCTGGCGCATTATGACAAGCACTCGACCATCACCTCCAGGGAGATCCAGACGGCCATGCGCTTGCTGCTGCCCGGGGAACTAGCCAAGCATGCTGTGTTGGAGGGCACCAAGGCTGTCACCAAGTACACCAGCTCCAAG

>Orangutan H2B.1.2
ATGCTGGAGCTTGCTTCAAAGGGGACTACCACTTCCAAAAAGGGCTTCAAGAAGGCAGTCGCTAAAACTCAAAAGAAGGAGGACAAAAAGCGCAAGAGATGCCGCAAAGATAGCTATTCTATTTACGTCTACAAGGTGCTGAAGCAGGTCCACCCGGACACTGGAATCTCTTCCAAGGCCATGAGTATCATGAATTCTTTTGTTAGTGACATTTTTGAGCGCATTGCCGGTGAGGCTTCCCGCCTGGCACATTATGACAAGCGCTCGACCATCACCTCTAGGGAGATCCAGACGGCCATGAGCCTTCTGCTGCCCGGGGAACTAGCCAAGCATGCTGTGTCGGAGGGCACCAAGGCTGTCACCAAGTATACCAGCTCCAAG

>White-cheeked gibbon H2B.1.2
ATGCTGGAGCTTGCTTCAAAGGGCACTGCCATTTCCAGAAAGGGCTTCAAGAAGGCAGTCGCTAAAACTCAAAAGAAGGAGAACAAAAAGCGCAAGAGATGCCGCAAAGAGAGCTATTTTATTTACATCTACAAGGTGTTGAAGCAGGTCCACCCGGACACTGGAATCTCTTCCAAGGCCATGAGTATCATGAATTCTTTTGTTAGTGACATTTTTGAGCGCATTGCCGGTGAGGCTTCCCGCCTGGCGCATTATGACAGGCGCTCGACCATCACCTCCAGAGAGATCCAGACGGCCGTGCGCCTGCTGCTGCCCGGGGAACTAGCCAAGCACGCTGTGTCGGAGGGCACCAAGGCTGTCACCAAGTACACCAACTCCAAG

>Gorilla H2B.1.2
ATGCTGGAGCTTGCTTCAAAGGGCACTACCATTTCCAAAAAGGGCTTTAAGAAGGCAGTCGCTAAAACTCAAAAGAAGGAGGACAAAAAGCGCAAGAGATGCCGCAAAGAGAGCTATTCTATTTACATCTACAAGGTGCTGAAGCAGGTCCACCCGGACACTGGAATCTCTTCCAAGGCCATGAGTATCATGAATTCTTTTGTTAGTGACATTTTTGAGCGCATTGCCGGTGAGGCTTCCCTCCTGGCGCATTATGACAAGCGCTCGACCATCACCTCCAGGGAGATCCAGACGGCCGTGCGCCTGCTGCTGCCTGGGGAATTAGCCAAGCACGCTGTGTCGGAGGGCACCAAGGCTGTCACCAAGTACACCAGCTCCAAG

>Ma’s night monkey H2B.1.2
ATGTCAGAACTTACTTCAGAGGGCACTACCATTTCCAAAAAGGGCTTCAAAAAGGCCGTGGTTGAAACTCAAAAGAAGGAAGGCAAAAAGCGCAAGAAAAGCCGCAAAGACAACTATTCTATTTACATCTACAAGGTGCTGAAGCAGGTTCACCCCGACACTGGAATCTCTTCCAAGGCTATGAGTATTATGAATTATTTTGTTGCTGACAATTTTGAGCGCATTGCCAATGAGGCTTCCTGCCTGGCGCATTATGACGAGCGCGCAACCATCACCTCCAGGGAGATCCAGACGGCTGTGCGCCTGCTGCTGCCCGGGGAACTAGCCAAACACGCGATGTCAGAGGGCACCAAGGCCGTCACCAAGTACACCAGCTCCAAG

>Marmoset H2B.1.2
ATGCCAGAGCTTACTTCAAAGGGCACTACCATTTCTAAAAAGGGCTTCAAGAAGGCGGTGGCTAAAACTCAAAAGAAGGAAGGCAAAAAGCACAAGAAAAGCCGCAAAGACAACTATTCTATTTACCTCTACAAGGTGCTGAAGCAGGTTCACCCCGACACTGGAATCGCTTCCAAGGCTATGAGTATTATGACTTCTTTTGTTACTGACAATTTTGAGCGCATTGCCAATGAGGCTTCCCGCCTGGCGCATTTTGACAGGCGCTCAACCATCACCTCCAGGGAGATCCAGATGGCTGTGCGCCTGCTGCTGCCGGGGGAACTAGCCAAACACGCGGTGTCAGAGGGCACCAAGGCCGTCACCAAGTACACCAGCTCTAAG

>Tufted capuchin H2B.1.2
ATGCCAGAGCTTACTTCAAAGGGCACTACCATTTCCAAAAAGGGCTTCAAGAAGGCCGTGGCTAAAACTCAAAATGAGGAAGGCAAAAAGCGCAAGAAAAGCCGCAGAGACAACTATTCTATTTACATCTACAAGGTACTGAAGCAGGTTCACCCCGACACTGGAATCTCTTCCAAGGCTATGAGTATTATGAATTCTTTTGTTACTGACAATTTTGAGCGCATTGCCAATGAGGCTTCCCGCCTGGCGCATTATGACAAGCGCTCAACCATCACCTCCAGGGAGATGCAGACGGCCGTGCGCCTGCTGCTGCCTGGGGAACTAGCCAAACACGCGGTGTCAGAGGGCACAAAGGCAGTCACCAAGTACACCAGCTCCAAG

>White-faced sapajou H2B.1.2
ATGCCAGAGCTTACTTCAAAGGGCACTACCATTTCCAAAAAGGGCTTCAAGAAGGCCGTGGCTAAAACTCAAAATGAGGAAGGCAAAAAGCGCAAGAAAAGCCGCAGAGACAACTATTCTATTTACATCTACAAGGTACTGAAGCAGGTTCACCCCGACACTGGAATCTCTTCCAAGGCTATGAGTATTATGAATTCTTTTGTTAGTGACAATTTTGAGCGCATTGCCAATGAGGCTTCCCGCCTGGCGCATTATGACAAGCGCTCAACCATCACCTCCAGGGAGATCCAGACGGCCGTGCGCCTGCTGCTGCCTGGGGAACTAGCCAAATACGCGGTGTCAGAGGGCACAAAGGCAGTCACCAAGTACACCAGCTCCAAG

H2B.K >Marmoset_H2B.K
ATGAGCGCTGAGTATGGACAGCTCGGGGGCCGTGGGGGCCGTGGGGGCCGCAGTACTGGGAACAAGAAATCCAAAAAGCGCTGTCGGCGCAAGGAAACCTACTCCATGTATATCTACAAGGTGCTGAAGCAGGTGCACCCCGACATCGGCATCTCTGCCAAGGCCATGAGCATCATGAACTCCTTTGTGAATGATGTGTTTGAACGGCTGGCGAGTGAGGCTGCCCAGCTGGCCCAGTACTCAGGCCGGACCACCCTGACTTCCCGGGAAGTCCAGACGGCCGCGCGTCTGCTGCTGCCTGGCGAGCTGGCCAAGCACGCTGTGTCCGAGGGCACCAAGGCTGTCACCAAGTACACCAGCTCCAAG

>Angolan colobus_H2B.K
ATGAGCGCTGAGTATGGACAGCGGCAGCAGCCCGGGGGCCGTGGGGGTCGCAGTTCTGGGAACAAAAAGTCCAAAAAGCGCTGTCGGCGCAAGGAGTCCTACTCCATGTATATCTACAAGGTGCTGAAGCAGGTGCACCCTGACATCGGCATCTCTGCCAAGGCCATGAGCATCATGAACTCGTTTGTAAACGATGTGTTTGAGCGGCTGGCATGTGAGGCTGCCCGGCTGGCCCAGTACTCGGGCCGGACCACCCTGACATCCCGAGAAGTCCAGACAGCCGTGCGTCTGCTGCTGCCTGGGGAGCTGGCCAAGCACGCTGTGTCCGAGGGCACCAAGGCTGTCACCAAGTACACCAGCTCCAAG

>Gibbon_H2B.K
ATGAGCGCTGAGTATGGACAGCGGCAGCAGCCTGGGGGCCATGGGGGTCGCAGTTCTGGGAACAAAAAGTCCAAAAAGCGCTGTCGGCGCAAGGAATCCTACTCCATGTATATCTACAAGGTGCTGAAGCAGGTGCACCCTGACATCGGCATCTCTGCCAAGGCCATGAGCATCATGAACTCGTTTGTAAACGACGTGTTTGAGCGGCTGGCATGTGAGGCTGCCCGGCTAGCCCAGTACTCGGGCCGGACCACCCTGACATCCCGAGAAGTCCAGACGGCCGTGCGTCTGCTGCTGCCTGGGGAGCTGGCCAAGCATGCTGTGTCCGAGGGCACCAAAGCTGTCACCAAGTACACCAGCTCCAAG

>Silvery gibbon_H2B.K
ATGAGCGCTGAGTATGGACAGCGGCAGCAGCCTGGGGGCCATGGGGGTCGCAGTTCTGGGAACAAAAAGTCCAAAAAGCGCTGTCGGCGCAAGGAATCCTACTCCATGTATATCTACAAGGTGCTGAAGCAGGTGCACCCTGACATCGGCATCTCTGCCAAGGCCATGAGCATCATGAACTCGTTTGTAAACGATGTGTTTGAGCGGCTGGCATGTGAGGCTGCCCGGCTAGCCCAGTACTCGGGCCGGACCACCCTGACATCCCGAGAAGTCCAGACGGCCGTGCGTCTGCTGCTGCCTGGGGAGCTGGCCAAGCATGCTGTGTCCGAGGGCACCAAAGCTGTCACCAAGTACACCAGCTCCAAG

>Human_H2B.K
ATGAGCGCTGAGTATGGACAGCGGCAGCAGCCCGGGGGCCGTGGGGGTCGCAGTTCTGGGAACAAAAAGTCCAAAAAGCGCTGTCGGCGCAAGGAGTCCTACTCCATGTATATCTACAAGGTGCTGAAGCAGGTGCACCCTGACATTGGCATCTCTGCCAAGGCCATGAGCATCATGAACTCGTTTGTAAACGACGTGTTTGAGCAGCTGGCGTGTGAGGCTGCCCGGCTGGCCCAGTACTCGGGCCGGACCACCCTGACATCCCGAGAAGTCCAGACGGCTGTGCGTCTGCTGCTGCCTGGGGAGCTGGCCAAGCACGCTGTGTCTGAGGGCACCAAGGCTGTCACCAAGTACACCAGCTCCAAG

>Bonobo_H2B.K
ATGAGCGCTGAGTATGGACAGCGGCAGCAGCCCGGGGGCCGTGGGGGTCGCAGTTCTGGGAACAAAAAGTCCAAAAAGCGCTGTCGGCGCAAGGAGTCCTACTCCATGTATATCTACAAGGTGCTGAAGCAGGTGCACCCTGACATCGGCATCTCTGCCAAGGCCATGAGCATCATGAACTCGTTTGTAAACGACGTGTTTGAGCAGCTGGCGTGTGAGGCTGCCCGGCTGGCCCAGTACTCGGGCCGGACCACCCTGACATCCCGAGAAGTCCAGACGGCTGTGCGTCTGCTGCTGCCTGGTGAGCTGGCCAAGCACGCTGTGTCCGAGGGCACCAAGGCTGTCACCAAGTACACCAGCTCCAAG

>Chimpanzee_H2B.K
ATGAGCGCTGAGTATGGACAGCGGCAGCAGCCCGGGGGCCGTGGGGGTCGCAGTTCTGGGAACAAAAAGTCCAAAAAGCGCTGTCGGCGCAAGGAGTCCTACTCCATGTATATCTACAAGGTGCTGAAGCAGGTGCACCCTGACATCGGCATCTCTGCCAAGGCCATGAGCATCATGAACTCGTTTGTAAACGACGTGTTTGAGCAGCTGGCGTGTGAGGCTGCCCGGCTGGCCCAGTACTCGGGCCGGACCACCCTGACATCCCGAGAAGTCCAGACGGCTGTGCGTCTGCTGCTGCCTGGTGAGCTGGCCAAGCACGCTGTGTCCGAGGGCACCAAGGCTGTCACCAAGTACACCAGCTCCAAG

>Gorilla_H2B.K
ATGAGCGCTGAGTATGGACAGCGGCAGCAGCCCGGGGGCCGTGGGGGTCGCAGTTCTGGGAACAAAAAGTCCAAAAAGCGCTGTCGGCGCAAGGAATCCTACTCCATGTATATCTACAAGGTGCTGAAGCAGGTGCACCCTGACATCGGCATCTCTGCCAAGGCCATGAGCATCATGAACTCGTTTGTAAACGACGTGTTTGAGCAGCTGGCGTGTGAGGCTGCCCGGCTGGCCCAGTACTCGGGCCGGACCACCCTGACATCCCGAGAAGTCCAGACGGCTGTGCGTCTGCTGCTGCCTGGGGAACTGGCCAAGCACGCTGTGTCCGAGGGCACCAAGGCTGTCACCAAGTACACCAGCTCCAAG

>Orangutan_H2B.K
ATGAGCGTTGAGTATGGACAGCGGCAGCAGCCCGGGGGCCGTGGGGGTTGCAGTTCTGGGAACAAAAAGTCCAAAAAGCGCTGTCGGCGCAAGGAATCCTACTCCATGTATATCTACAAGGTGCTGAAGCAGGTGCACCCTGACATCGGCATCTCTGCCAAGGCTATGAGCATCATGAACTCGTTTGTAAACGACGTGTTTGAGCGGCTGGCGTGTGAGGCTGCCCGGCTGGCCCAGTACTCGGGCCGGACCACCCTGACGTCCCGAGAGGTCCAGACGGCCGTGCGTCTGCTGCTGCCTGGGGAGCTGGCCAAGCACGCTGTGTCCGAGGGCACCAAGGCTGTCACCAAGTACACCAGCTCCAAG

>Francois’ leaf monkey_H2B.K
ATGAGCGCTGAGTATGGACAGCGGCAGCAGCCCGGGGGCCGTGGGGGTGGCAGTTCTGGGAACAAAAAGTCCAAAAAGCGCTGTCGGCGCAAGGAATCCTACTCCATGTATATCTACAAGGTGCTGAAGCAGGTGCACCCTGACATCGGCATCTCTGCCAAGGCCATGAGCATCATGAACTCGTTTGTAAACGATGTGTTTGAGCGGCTGGCATGGGAGGCTGCCCGGCTGGCCCAGTACTCGGGCCGGACCACCCTGACATCCCGAGAAGTCCAGACAGCCGTGCGTCTGCTGCTGCCTGGGGAGCTGGCCAAGCACGCTGTGTCCGAGGGCACCAAGGCTGTCACCAAGTACACCAGCTCCAAG

>Olive baboon_H2B.K
ATGAGCGCTGAGTATGGACAGCGGCAGCAGCCCGGGGGCCGTGGGGGTCGCAGTTCTGGGAACAAAAAGTCCAAAAAGCGCTGTCGGCGCAAGGAATCCTACTCCATGTATATCTACAAGGTGCTGAAGCAGGTGCACCCTGACATCGGCATCTCTGCCAAGGCCATGAGCATCATGAACTCGTTTGTAAACGATGTGTTTGAGCGACTGGCATGTGAGGCTGCCCGGCTGGCCCAGTACTCGGGCCGGACCACCCTGACATCCCGAGAAGTCCAGACAGCCGTGCGTCTGCTGCTGCCTGGGGAGCTGGCCAAGCACGCTGTGTCCGAGGGCACCAAGGCTGTCACCAAGTACACCAGCTCCAAG

>Gelada_H2B.K
ATGAGCGCTGAGTATGGACAGCGGCAGCAGCCCGGGGGCCGTGGGGGTCGCAGTTCTGGGAACAAAAAGTCCAAAAAGCGCTGTCGGCGCAAGGAATCCTACTCCATGTATATCTACAAGGTGCTGAAGCAGGTGCACCCTGACATCGGCATCTCTGCCAAGGCCATGAGCATCATGAACTCGTTTGTAAACGATGTGTTTGAGCGGCTGGCGTGTGAGGCTGCCCGGCTGGCCCAGTACTCGGGCCGGACCACCCTGACATCCCGAGAAGTCCAGACAGCCGTGCGTCTGCTGCTGCCTGGGGAGCTGGCCAAGCACGCTGTGTCCGAGGGCACCAAGGCTGTCACCAAGTACACCAGCTCCAAG

>Rhesus macaque_H2B.K
ATGAGCGCTGAGTATGGACAGCGGCAGCAGCCCGGGGGCCGTGGGGGTCGCAGTTCTGGGAACAAAAAGTCCAAAAAGCGCTGTCGGCGCAAGGAATCCTACTCCATGTATATCTACAAGGTGCTGAAGCAGGTGCACCCTGACATCGGCATCTCTGCCAAGGCCATGAGCATCATGAACTCGTTTGTAAACGATGTGTTTGAGCGGCTGGCGTGTGAGGCTGCCCGGCTGGCCCAGTACTCGGGCCGGACCACCCTGACATCCCGAGAAGTCCAGACAGCCGTGCGTCTGCTGCTGCCTGGGGAGCTGGCCAAGCACGCTGTGTCCGAGGGCACCAAGGCTGTCACCAAGTACACCAGCTCCAAG

>Hamadryas baboon_H2B.K
ATGAGCGCTGAGTATGGACAGCGGCAGCAGCCCGGGGGCCGTGGGGGTCGCAGTTCTGGGAACAAAAAGTCCAAAAAGCGCTGTCGGCGCAAGGAATCCTACTCCATGTATATCTACAAGGTGCTGAAGCAGGTGCACCCTGACATCGGCATCTCTGCCAAGGCCATGAGCATCATGAACTCGTTTGTAAACGATGTGTTTGAGCGACTGGCATGTGAGGCTGCCCGGCTGGCCCAGTACTCGGGCCGGACCACCCTGACATCCCGAGAAGTCCAGACAGCCGTGCGTCTGCTGCTGCCTGGGGAGCTGGCCAAGCACGCTGTGTCCGAGGGCACCAAGGCTGTCACCAAGTACACCAGCTCCAAG

>Crab-eating macaque_H2B.K
ATGAGCGCTGAGTATGGACAGCGGCAGCAGCCCGGGGGCCGTGGGGGTCGCAGTTCTGGGAACAAAAAGTCCAAAAAGCGCTGTCGGCGCAAGGAATCCTACTCCATGTATATCTACAAGGTGCTGAAGCAGGTGCACCCTGACATCGGCATCTCTGCCAAGGCCATGAGCATCATGAACTCGTTTGTAAACGATGTGTTTGAGCGGCTGGCGTGTGAGGCTGCCCGGCTGGCCCAGTACTCGGGCCGGACCACCCTGACATCCCGAGAAGTCCAGACAGCCGTGCGTCTGCTGCTGCCTGGGGAGCTGGCCAAGCACGCTGTGTCCGAGGGCACCAAGGCTGTCACCAAGTACACCAGCTCCAAG

>Drill_H2B.K
ATGAGCGCTGAGTATGGACAGCGGCAGCAGCCCGGGGGCCGTGGGGGTCGCAGTTCTGGGAACAAAAAGTCCAAAAAGCGCTGTCGGCGCAAGGAATCCTACTCCATGTATATCTACAAGGTGCTGAAGCAGGTGCACCCTGACATCGGCATCTCTGCCAAGGCCATGAGCATCATGAACTCGTTTGTAAACGATGTGTTTGAGCGGCTGGCGTGTGAGGCTGCCCGGCTGGCCCAGTACTCGGGCCGGACCACCCTGACATCCCGAGAAGTCCAGACAGCCGTGCGTCTGCTGCTGCCTGGGGAGCTGGCCAAGCACGCTGTGTCCGAGGGCACCAAGGCTGTCACCAAGTACACCAGCTCCAAG

>Gold snub-nosed monkey_H2B.K
ATGAGCGCTGAGTATGGACAGCGGCAGCAGCCCGGGGGCCGTGGGGGTCGCAGTTCTGGGAACAAAAAGTCCAAAAAGCGCTGTCGGCGCAAGGAATCCTACTCCATGTATATCTACAAGGTGCTGAAGCAGGTGCACCCTGACATCGGCATCTCTGCCAAGGCCATGAGCATCATGAACTCGTTTGTAAACGATGTGTTTGAGCGGCTGGCATGTGAGGCTGCCCGGCTGGCCCAATACTCGGGCCGGACCACCCTGACATCCCGAGAAGTCCAGACAGCCGTGCGTCTGCTGCTGCCTGGGGAGCTGGCCAAGCACGCTGTGTCCGAGGGCACCAAGGCTGTCACCAAGTACACCAGCTCCAAG

>Green monkey_H2B.K
ATGAGCGCTGAGTATGGACAGCGGCAGCAGCCCGGGGGCCGTGGGGGTCGCAGTTCTGGGAACAAAAAGTCCAAAAAGCGCTGTCGGCGCAAGGAATCCTACTCCATGTATATCTACAAGGTGCTGAAGCAGGTGCACCCTGACATCGGCATCTCTGCCAAGGCCATGAGCATCATGAACTCGTTTGTAAACGATGTGTTTGAGCGGCTGGCATGTGAGGCTGCCCGGCTGGCCCAGTACTCGGGCCGGACCACCCTGACATCCCGAGAAGTTCAGACAGCCGTGCGTCTGCTGCTGCCTGGGGAGCTGGCCAAGCACGCTGTGTCCGAGGGCACCAAGGCTGTCACCAAGTACACCAGCTCCAAG

>Sooty mangabey_H2B.K
ATGAGCGCTGAGTATGGACAGCGGCAGCAGCCCGGGGGCCGTGGGGGTCGCAGTTCTGGGAACAAAAAGTCCAAAAAGCGCTGTCGGCGCAAGGAATCCTACTCCATGTATATCTACAAGGTGCTGAAGCAGGTGCACCCTGACATCGGCATCTCTGCCAAGGCCATGAGCATCATGAACTCGTTTGTAAACGATGTGTTTGAGCGGCTGGCGTGTGAGGCTGCCCGGCTGGCCCAGTACTCGGGCCGGACCACCCTGACATCCCGAGAAGTCCAGACAGCCGTGCGTCTGCTGCTGCCTGGGGAGCTGGCCAAGCACGCTGTGTCCGAGGGCACCAAGGCTGTCACCAAGTACACCAGCTCCAAG

>Ugandan red colobus_H2B.K
ATGAGCGCTGAGTATGGACAGCGGCAGCAGCCCGGGGGCCGTGGGGGTCGCAGTTCTGGGAACAAAAAGTCCAAAAAGCGCTGTCGGCGCAAGGAATCCTACTCCATGTATATCTACAAGGTGCTGAAGCAGGTGCACCCTGACATCGGCATCTCTGCCAAGGCCATGAGCATCATGAACTCGTTTGTAAACGATGTGTTTGAGCGGCTGGCATGTGAGGCTGCCCGGCTGGCCCAGTACTCGGGCCGGACCACCCTGACATCCCGAGAAGTCCAGACAGCCGTGCGTCTGCTGCTGCCTGGGGAGCTGGCCAAGCACGCTGTGTCCGAGGGCACCAAGGCTGTCACCAAGTACACCAGCTCCAAG

>Pig-tailed macaque_H2B.K
ATGAGCGCTGAGTATGGACAGCGGCAGCAGCCCGGGGGCCGTGGGGGTCGCAGTTCTGGGAACAAAAAGTCCAAAAAGCGCTGTCGGCGCAAGGAATCCTACTCCATGTATATCTACAAGGTGCTGAAGCAGGTGCACCCTGACATCGGCATCTCTGCCAAGGCCATGAGCATCATGAACTCGTTTGTAAACGATGTGTTTGAGCGGCTGGCGTGTGAGGCTGCCCGGCTGGCCCAGTACTCGGGCCGGACCACCCTGACATCCCGAGAAGTCCAGACAGCCGTGCGTCTGCTGCTGCCTGGGGAGCTGGCCAAGCACGCTGTGTCCGAGGGCACCAAGGCTGTCACCAAGTACACCAGCTCCAAG

>Ma’s night monkey_H2B.K
ATGAGCGCTGGGTATGGACAGCAGCAGCAGCTTGGGGGCCGTGGGGGCCGCAGTACTGGGAACAAAAGATCCAAAAAGTGCTGCCGGCGCAAGGAAACCTACTCCATGTATATCTACAAGGTGCTGAAGCAGGTGCACCCCGACATCGGCATCTCTGCCAAGGCCATGAGCATCATGAACTCCTTTGTGAATGATGTGTTTGAACGGCTGGCGGGTGAGGCTGCCCGGCTGGCCCAGTACTCAGGCCGGACCACCCTGACTTCCCGGGAAGTCCAGACGGCCGTGCGTCTGCTGCTGCCTGGGGAGCTGGCCAAGCACGCTGTGTCCGAGGGCACCAAGGCTGTCACCAAGTACACCAGCTCCAAG

>Squirrel monkey_H2B.K
ATGAGCGCTGAGTATGGACAGCAGCAGCAGCTCGGGGGCCGTGGGGGCCGCAGTACTAGGAACAAGAAATCCAAAAAGCGCTGCCGGCGCAAGGAAACCTACTCCATGTATATCTACAAGGTGCTGAAGCAGGTGCACCCCGACATCGGCATCTCTGCCAAGGCCATGAGCATCATGAACTCCTTTGTGAATGATGTGTTTGAACGGCTGGCGGGTGAGGCTGCCCGGCTGGCCCAGTACTCAGGCCGGACCACCCTGACTTCCCGGGAAGTCCAGACAGCTGTGCGTCTGCTGCTGCCTGGGGAGCTGGCCAAGCACGCTGTGTCCGAGGGCACCAAGGCTGTCACCAAGTACACCAGCTCCAAG

>Tufted capucin_H2B.K
ATGAGCACTGAGTATGGACAGCAGCAGCAGCTCGGGGGCCGTGGGGGCCACAGTACTGGGAGCAAGAAATCCAAAAAGCGCTGCCGGCGCAAGGAAACCTACTCCATGTATATCTACAAGGTGCTGAAGCAGGTGCACCCCGACATCGGCATCTCTGCCAAGGCCATGAGCATCATGAACTCCTTTGTGAATGATGTGTTTGAACGGCTGGCGGGTGAGGCTGCCCGGCTGGCCCAGTACTCAGGCCGGACCACCCTGACTTCCCGGGAAGTCCAGACGGCCGTGCGTCTGCTGCTGCCTGGGGAGCTGGCCAAGCACGCTGTGTCCGAGGGCACCAAGGCTGTCACCAAGTACACCAGCTCCAAG

>White-faced Sapajou_H2B.K
ATGAGCACTGAGTATGGACAGCAGCAGCAGCTCGGGGGCCGTGGGGGCCACAGTACTGGGAGCAAGAAATCCAAAAAGCGCTGCCGGCGCAAGGAAACCTACTCCATGTATATCTATAAGGTGCTGAAGCAGGTGCACCCCGACATCGGCATCTCTGCCAAGGCCATGAGCATCATGAACTCCTTTGTGAATGATGTGTTTGAACGGCTGGCGGGTGAGGCTGCCCGGCTGGCTCAGTACTCAGGCCGGACCACCCTGACTTCCCGGGAAGTCCAGACGGCCGTGCGTCTGCTGCTGCCTGGGGAGCTGGCCAAGCACGCTGTGTCCGAGGGCACCAAGGCTGTCGCCAAGTACACCAGCTCCAAG

H2B.W.1
>Ma’s night monkey_H2B.W.1
ATGCTGCGTACCCAAGCGTCCCCGCTTCACGATTCCGCAACCGCCATTGCCTCTTCTTGCCATCTAATGGCTGCTGCCTCCGCCATGGCTAGAACTTCCTCTGAGACGACCTCTGAGGAACAAGTGATCACCCAGGAGCCCCAGGAGGCCAACTCCACAACGGCCCAGAAGAAGAGCAAGCAGAGGAAGCGAGGGCGCCGAGGGCCCCGCCGGTGCCACGCCAACTGCCGCGGGGACAGCTTCGCCACCTATTTCCGCCTGGTGCTGAAGCAGGTTCACGAGGGCCTCAGCCTTTCCCGGGAGGCCGTGAGTGTCATGGATTCTATAGTTCATGACATACTGCACCGCATCTCCTCCGAGGCTGGTCGCCTGGCCCGCTCCGCCAAGCACGTGACCATCACCGACTGGGACATCCGGATCGCCGTCCGCCTGCTGCTGCCGGGGGAGATGGGCAGGCTCGCCGAGTCCGAGGGCACGAAGGCTGTTCTCAGAACTTCAGCATATGCCCTACAGCAGCAGAAAAAG

>Squirrel monkey_H2B.W.1
ATGCCGCGTACCCAAGCGTCCCCGCTTCACAACTCCACAACCGCCGTTACCTCTTCTTGCCATCTAATGGCCGCTGCCTCCGCCATGGCTAGAACTTCCTCTGAGACGACTTCTGAGGAACAAGTGATCACCCAGGAGCCCAAAGAGGCCAACTCCACAACGGCCCAGAAGAACAGCAAGCAGAGGAAGCGACGGCGCCGAGCGGCCCGCCGGTGCCACGCCAACTGCCGCGGGGACAGCTTCGCCCCCTATTTCCGCCTGGTGCTGAAGCAGGTTCACCAGGGCCTCAGCCTTTCCCGGGAGGCCGTGAGTGTCATGGATTCTATGGTTCATGACATACTGGACCGCATCGCCTCCGAGGCTGGTCGCCTGGCGCGCTCTGCCAAGCACGTGACCATCACTGCCTGGGAGATCCAGATCGCTGTGCGCCTGCTGCTGCCGGGGCAGATGGGCAGGCTCGCGGAGTCTGAGGGCACGAAAGCTGTTCTCAGAACTTCAGTAGATGCCCTACAGCAACAGAAAAAG

>White-faced sapajou_H2B.W.1
ATGCTGCGTACCCAAGCGTCCCCGCTTCACAATTCCACAACCACCATCGCCTCTTCTTGCCATCTAATGGCCGCTGCCTCCGCCATGGCTAGAACTTCCTCTGAGACGACCTCTGAGGAACAAGTGATCACCCAGGAGCCCAAAGAGGCCAACTCCACAACGGCCCAGAAGAAGAGCAAGCAGAGGAAGCGAGGGCGCCGAGGGGCCCGCCGGTGCCAAGCCAACTGCCGCGGGGACAGCTTCGCCACCTATTTCCGCCTGGTGCTGAAGCAGGTTCACCAGGGCCTCAGCCTTTCCCGGGAGGCCGTGAGTGTCATGGATTCTATGGTTCATGACATACTGGACAGCGTCGCCTCCGAGGCAGGTCGCCTGGCCCGCTCCGCCAAGCACGTGACCATCACCGCCTGGGAGATCCGGATCGCCGTGCGCCTGCTGCTGCCGGGGGAGATGGGCAGGCTCGCCGAGTCCGAGGGCACGAAGGCTGTTCTCAGAACTTCAGTATATGCCCTACAGCAACAGAAAAAG

>Tufted capuchin_H2B.W.1
ATGCTGCGTACCCAAGCGTCCCCGCTTCACAATTCCACAACCGCCATCGCCTCCTCTTGCCATCTAATGGCCGCTGCCTCCGCCATGGCTAGAACTTCCTCTGAGACGACCTCTGAGGAACAAGTGATCACCCAGGAGCCCAAAGAGGCCAACTCCACAACGGCCCAGAAGAAGAGCAAGCAGAGGAAGCGAGGGCGCCGAGGGGCCCGCCGGTGCCAAGCCAACTGCCGCGGGGACAGCTTCGCCACCTATTTCCGCCTGGTGCTGAAGCAGGTTCACCAGGGCCTCAGCCTTTCCCGGGAGGCCGTGAGTGTCATGGATTCTATGGTTCATGACATACTGGACAGCGTCGCCTCCGAGGCAGGTCGCCTGGCCCGCTCCGCCAAGCACGTGACCATCACCGCCTGGGAGATCCGGATCGCCGTGCGCCTGCTGCTGCCGGGGGAGATGGGCAGGCTCGCCGAGTCCGAGGGCACGAAGGCTGTTCTCAGAACTTCAGTATATGCCCTACAGCAACAGAAAAAG

>Marmoset_H2B.W.1.1
ATGCTGCGTACCCAAGCGTCCCCGCTTCACAATGCGACAACCGCCATTGCCTCTTCTTGCCATCTAATGGCCGCTGCCTCCGCCATGGCTAGAACTTCCTCT------------GGGGAACAAGTGATCACCCAGGAGCCCAAAGAGGCCAACTCCACAACAGCCCAGAAGAAGAGCAAGCAGAGGAAGCGAGGGCGCCGAGGGCCCCGCAGGTGCCACGCCAACTGCCATGGGGACAGCTTCGCCACCTATTTCCGCCTGGTGCTGAAGCAGGTTCACCAGGGCCTCAGCCTTTCCCGGGAGGCCGTGAGTGTCATGGATTCTATGGTTCACGACATACTTGACCGCATCGGCTCCGAGGCTGGTCGCCTGGCCCACTCCGTCAAGCACGTGACCATCACCGCCTGGGAGATCCAGATCGCCGTGCGCCTGCTGATGCCGGGGGACATGGGCAGGCTGGCCGAGTCCGAGGGCACGAAGGCTGTTCTCAGGACTTCAGTATATGCCCTACAGCAACAGAAAAAG

>Marmoset_H2B.W.1.2
ATGCTGCGTACCCAAGCGTCCCCGCTTCACAATTCGACAACCGCCATTGCCTCTTCTTGCGATCTAATGGCCGCTGCCTCCGCCATGGCTAGAAATTCCTCT------------GGGGAACAAATGATCACCCAGGAGCCCAAAGAGGCCAACTCCACAACGGCCCAGAAGAAGAGCAAGCAGAGGAAGCGAGGGCGCCGAGGGCCCCGCAGGTGCCACGCCAACTGCCGCGGGGACAGCTTCGCCACCTATTTCCGCCTGGTGCTGAAGCAGGTTCACCAGGGCCTCAGCCTTTCCCGGGAGGCCGTGAGTGTCATGGATTCTATGGTTCACGACATACTTGACCGCATCGGCTCCGAGGCTGGTCGCCTGGCCCACTCCGCCAAGCACGTGACCATCACCGCCTGGGAGATCCAGATCGCCGTGCGCCTGCTGCTGCCCGGGGACATGGGCAGGCTGGCCGAGTCCGAGGGCACGAAGGCTGTTCTCAGAACTTCAGTATATGCCCTACAGCAACAGAAAAAG

>Marmoset_H2B.W.1.3
ATGCTGCGTACCCAAGCGTCCCCGCTTCACAATTCGACAACCGCCATTGCCTCTTCTTGCGATCTAATGGCCGCTGCCTCCGCCATGGCTAGAAATTCCTCT------------GGGGAACAAATGATCACCCAGGAGCCCAAAGAGGCCAACTCCACAACGGCCCAGAAGAAGAGCAAGCAGAGGAAGCGAGGGCGCCGAGGGCCCCGCAGGTGCCACGCCAACTGCCGCGGGGACAGCTTCGCCACCTATTTCCGCCTGGTGCTGAAGCAGGTTCACCAGGGCCTCAGCCTTTCCCGGGAGGCCGTGAGTGTCATGGATTCTATGGTTCACGACATACTTGACCGCATCGGCTCCGAGGCTGGTCGCCTGGCCCACTCCGTCAAGCACGTGACCATCACCGCCTGGGAGATCCAGATCGCCGTGCGCCTGCTGCTGCCCGGGGACATGGGCAGGCTGGCCGAGTCCGAGGGCACGAAGGCTGTTCTCAGGACTTCAGTATATGCCCTACAGCAACAGAAAAAG

>Human_H2B.W.1
ATGCTGCGTACCGAAGTGCCCCGGCTTCCCCGGTCCACAACCGCCATTGTCTGGTCGTGCCATCTAATGGCCACTGCCTCCGCCATGGCTGGACCTTCCTCTGAGACGACCTCTGAGGAACAGCTGATCACCCAGGAGCCCAAAGAGGCCAACTCCACTACGTCCCAGAAGCAGAGCAAGCAGAGGAAGCGAGGGCGCCATGGGCCCCGCAGGTGCCACTCCAACTGCCGCGGGGACAGCTTCGCCACCTATTTCCGCCGGGTGCTGAAGCAGGTTCACCAGGGCCTCAGCCTTTCCCGGGAGGCCGTGAGTGTCATGGATTCTTTGGTTCATGACATATTGGACCGCATCGCCACCGAGGCTGGTCACCTGGCCCGCTCCACCAAGCGCCAGACCATCACTGCCTGGGAGACCCGGATGGCTGTGCGCCTGCTGCTGCCGGGGCAGATGGGCAAGCTCGCCGAGTCCGAAGGCACGAAGGCTGTCCTCAGAACTTCACTGTATGCCATACAGCAACAGAGAAAG

>Orangutan_H2B.W.1
ATGCTGCGTACCCAAGTGCCCCGGCTTCCCGGGTCCACAACCGCCATTGTCTGGTCGTGCCATCTAATGGCCGCTGCCTCCGCCATGGCTGGACCTTCCTCTGAGACGACCTCTGAGGAACAGCTGATCACCCAGGAGCCCAAAGAGGCCAACTCCACGACGGCCCAGAAGCAGAGCAAGCAGAGGAAGCGAGGGCGCCGTGGGCCCCGCAGGTGCCACTCCAACTGCTGCGGGGACAGCTTCGCCACCTATTTCCGCCGGGTGCTGAAGCAGGTTCATCAGGGCCTCAGCCTTTCCCGGGAAGCCGTGAGTGTCATGGATTCTTTGGTTCATGACATATTGGACCGCATCGCCACCGAGGCTGGTCGCCTGGCCCGCTCCACCAAGCGCCAGACCATCACCGCCTGGGAGACCCGGATGGCTGCGCGCCTGCTGCTGCCGGGGCAGATGGGCAAGCTCGCCGAGTCCGAAGGCACAAAGGCTGTCCTCAGAACTTCACTGTATGCCATACAGCAACAGAGAAAG

>Bonobo_H2B.W.1
ATGCTGCGTACCCAAGTGCCCCGGCTTCCCCGGTCCACAACCGCCATTGTCTGGTCGTGCCATCTAATGGCCGCTGCCTCCGCCATGGCTGGACCTTCCTCTGAGACGACCTCTGAGGAACAGCTGATCACCCAGGAGCCCAAAGAGGCCAACTCCACGATGGCCCAGAAGCAGAGCAAGCAGAGGAAGCGAGGGCGCCATGGGCCCCGCAGGTGCCACTCCAACTGCCGCGGGGACAGCTTCGCCACCTATTTCCGCCGGGTGCTGAAGCAGGTTCACCAGGGCCTCAGCCTTTCCCGGGAGGCCGTGAGTGTCACGGATTCTTTGGTTCATGACATATTGGACCGCATCGCCACCGAGGCTGGTCGCCTGGCCCGCTCCACCAAGCGCCAGACCATCACTGCCTGGGAGATCCGGATGGCTGTGCGCCTGCTGCTGCCGGGGCAGATGGGCAAGCTCGCCGAGTCCGAAGGCACGAAGGCTGTCCTCAGGACTTCACTGTATGCCATACAGCAACAGAGAAAG

>Chimpanzee_H2B.W.1
ATGCTGCGTACCCAAGTGCCCCGGCTTCCCCGGTCCACAACCGCCATTGTCTGGTCGTGCCATCTAATGGCCGCTGCCTCCGCCATGGCTGGACCTTCCTCTGAGACGACCTCTGAGGAACAGCTGATCACCCAGGAGCCCAAAGAGGCCAACTCCACGACGGCCCAGAAGCAGAGCAAGCAGAGGAAGCGAGGGCGCCATGGGCCCCGCAGGTGCCACTCCAACTGCCGCGGGGACAGCTTCGCCACCTATTTCCGCCGGGTGCTGAAGCAGGTTCACCAGGGCCTCAGCCTTTCCCGGGAGGCCGTGAGTGTCACGGATTCTTTGGTTCATGACATATTGGACCGCATCGCCACCGAGGCTGGTCGCCTGGCCCGCTCCACCAAGCGCCAGACCATCACTGCCTGGGAGATCCGGATGGCTGTGCGCCTGCTGCTGCCGGGGCAGATGGGCAAGCTCGCCGAGTCCGAAGGCACGAAGGCTGTCCTCAGGACTTCACTGTATGCCATACAGCAACAGAGAAAG

>Green monkey_H2B.W.1.1
------------------------------------------------------------------ATGGCCGCTGCATCCGTCATGGCTGAACCTTCCTCTGAGACGACCTCTGAGGAACAGCTGATCACCCAGGAGCCCAAAGAGGCCGACTCCACGATGGCCCAAAAGCAGAGCAAGCAGAGGAAGCGAGGGCGTCGTGGGCCCAGCAGGTCCCACGCCAACTGCCGCCGGGACAGCTTCGCCACCTATTTCCGCCGGGTGCTGAAGCAGGTTCACCAGGGCCTCAGCCTTTCCCGGGAGGCCGTGAGTGTCATGGATTCTTTGGTGCATGACATACTGGACCGCATCGCCACCGAGGCTGGTCGCCTGGCCCGCTCCACCAAGCGCCAGACCATCACCGACTGGGAGATCCGGACCGCTGTGCGCCTGCTGCTGCCGGGGGAGATGGGCAAGCTCGCGGAGTCCAAAGGCACGAAGGCTGTCCTCAGGACTTCACTATATGCCATACAGCAGCAGAGAAAT

>Crab-eating macaque_H2B.W.1.2
ATGCTGCGTACCCAAGTGCCCCCACTTCCCCGATCCACAACCGCCATTGTCTGGTCCTGCCGTCTGATGGCTGCTGCCTCCGCCATGGCTGAAGCTACCTCTGAGACGACCTCTGAGGAACAGCTGATCACCCAGGAGCCCAAAGAGGCCAACTCTACGATGGCCCAGAAGCAGAGCAAGCAGAGGAAGCGAGGGTGCCGTGGGCCCCGCAGGTGCCACGCCGACTGCCGCGGGGACAGCTTTGCCACCTATTTCCGCCGGGTGCTGAAGAAAGTTCACCAGGGCCTCAGCCTTTCCCGGGAGGCTGTGAGTGTCATGGATTCTTTGGTTCATGACATATTGGACCGCATTGCCACCGAGGCTGGTCGCCTGGCCCGCTCCACCAAGCGCCAGACCATCACCGCCTGGGAGACCCGGATCGCTGTGCGCCTGCTGCTGCCGGGGGAGATGGGCAAGCTGGCAGAGTCCGAAGGCACGAAGGCTGTCCTCAGGACTTCACTATATGCCATACAGCAACAGAGAAAA

>Rhesus macaque_H2B.W.1.2
ATGCTGCGTACCCAAATGCCCCCACTTCCCCGATCCACAACCGCCATTGTCTGGTCCTGCCGTCTGATGGCTGCTGCCTCCGCCATGGCTGAAGCTTCCTCTGAGACGACCTCTGAGGAACAGCTGATCACCCAGGAGCCCAAAGAGGCCAACTCTACGATGGCCCAGAAGCAGAGCAAGCAGAGGAAGCGAGGGTGCCGTGGGCCCCGCAGGTGCCACGCCGACTGCCGCGGGGACAGCTTCGCCACCTATTTCCGCCGGGTGCTGAAGAAAGTTCACCAGGGCCTCAGCCTTTCCCGGGAGGCTGTGAGTGTCATGGATTCTTTGGTTCATGACATATTGGACCGCATTGCCACCGAGGCTGGTCGCCTGGCCCGCTCCACCAAGCGCCAGACCATCACCGCCTGGGAGACCCGGATCGCTGTGCGCCTGCTGCTGCCGGGGGAGATGGGCAAGCTGGCAGAGTCCGAAGGCACGAAGGCTGTCCTCAGGACTTCACTATATGCCATACAGCAACAGAGAAAA

>Pig-tailed macaque_H2B.W.1.2
ATGCTGCGTACCCAAGTGCCCCCACTTCCCCGATCCACAACCGCCATTGTCTGGTCCTGCCGTCTGATGGCTGCTGCCTCCGCCATGGCTGAAGCTTCCTCTGAGACGACCTCTGAGGAACAGCTGATCACCCAGGAGCCCAAAGAGGCCAACTCTACGATGGCCCAGAAGCAGAGCAAGCAGAGGAAGCGAGGGTGCCGTGGGCCCCCCAGGTGCCACGCCGACTGCCGCGGGGACAGCTTCGCCACCTATTTCCGCCGGGTGCTGAAGAAAGTTCACCAGGGCCTCAGCCTTTCCCGGGAGGCTGTGAGTGTCATGGATTCTTTGGTTCATGACATATTGGACCGCATTGCCACCGAGGCTGGTCGCCTGGCCCGCTCCACCAAGCGCCAGACCATCACCGCCTGGGAGACCCGGATCGCTGTGCGCCTGCTGCTGCCGGGGGAGATGGGCAAGCTGGCAGAGTCCGAAGGCACGAAGGCTGTCCTCAGAACTTCACTATATGCCATACAGCAACAGAGAAAA

>Green monkey_H2B.W.1.2
------------------------------------------------------------------ATGGCCGCTGCATCCGTCATGGCTGAACCTTCCTCTGAGACGACCTCTGAGGAACAGCTGATCACCCAGGAGCCCAAAGAGGCCAACTCCACGATGGCCCAAAAGCAGAGCAAGCAGAGGAAGCGAGGGCGGCGTGGGCCCGGCAGGTGCCACGCCAACTGCGGCTGGGACAGCTTCGCCACCTATTTCCGCCGGGTGCTGAAGCAGGTTCACCAGGGCCTCAGCCTTTCCCGGGAGGCCGTGAGTGTCATGGATTCTTTGGTTCATGACATACTGGACCGCATCGCCACCGAGGCTGGTCGCCTGGCCCGCTCCACCAAGCGCCAGACCATCACTGCCTGGGAGACCCGGATCGCTGTGCGCCTGCTGCTGCCGGGGGAGATGGGCAAACTGGCAGAGTCCGAAGGCACGAAGGCTGTCCTCAGGACTTCACTATATGCCATACAGCAACAGAGAAAG

>Crab-eating macaque_H2B.W.1.3
ATGCTGCATACCCAAGTGCCCCCGCTTCTCCGATCCACAACCGCCATTGTCTGGTCGTGCCGTGTAATGGCCGCTGCCTCCGCCATGGCTGAACCTTCCTCTGAGACGACCTCTGAGGAGCAGCTGATCACCCAGGAGCCCAAAGAGGCCAACTCCACGATGGCCCAAAAGCAGAGCAAGCAGAGGAAGCGAGGGCGCCGTGGGCCCTGCAGGTGCCACGCCAACTGCCGCGGGGACAGCTTCGCCACCTATTTCCGCCGGGTGCTGAAGCAGGTTCACCAGGGCCTCAGCCTTTCCCGGGAGGCCGTGAGTGTCATGGATTCTTTGGTCCATGACATACTGGACCGCATCGCCACCGAGGCTGGTCGCCTGGCCCGCTCCACCAAGCGCCAGACCATCACCGCCTGGGAGACCCGGATCGCTGTGCGCCTGCTGCTGCCGGGGGAGATGGGCAAACTGGCAGAGTCCGAAGGCACGAAGGCTGTCCTCAGGACTTCACTATATGCCGTACGGCAACAGAGAAAG

>Gelada_H2B.W.1.2
ATGCTGCGTACCCAAGTGCCCCCGCTTCTCCGATCCACAACCGCCATTGTCTGGTCGTGCCGTGTAATGGCCGCTGCCTCCGCCATGGCTGAACCTTCCTCTGAGACGACCTCTGAGGAGCAGCTGATCACCCAGGAGCCCAAAGAGGCCAACTCCACGATGGCCCAAAAGCAGAGCAAGCAGAGGAAGCGAGGGCGCCGTGGGCCCTGCAGGTGCCACGCCAACTGCCGCGGGGACAGCTTCGCCACCTATTTCCGCCGGGTGCTGAAGCAGGTTCACCAGGGCCTCAGCCTTTCCCGGGAGGCCGTGAGTGTCATGGATTCTTTGGTCCATGACATACTGGACCGCATCGCCACCGAGGCTGGTCGCCTGGCCCGCTCCACCAAGCGCCAGACCATCACCGCCTGGGAGACCCGGATCGCTGTGCGCCTGCTGCTGCCGGGGGAGATGGGCAAACTGGCAGAGTCTGAAGGCACGAAGGCTGTCCTCAGAACTTCACTATATGCCATACAGCAACAGAGAAAG

>Pig-tailed macaque_H2B.W.1.3
ATGCTGCGTACCCAAGTGCCCCCGCTTCTCCGATCCACAACCGCCATTGTCTGGTCGTGCAGTGTAATGGCCGCTGCCTCCGCCATGGCTGAACCTTCCTCTGAGACGACCTCTGAGGAGCAGCTGATCACCCAGGAGCCCAAAGAGGCCAACTCCACGATGGCCCAAAAGCAGAGCAAGCAGAGGAAGCGAGGGCGCCGTGGGCCCTGCAGGTGCCACGCCAACTGCCGCGGGGACAGCTTCGCCACCTATTTCCGCCGGGTGCTGAAGCAGGTTCACCAGGGCCTCAGCCTTTCCCGGGAGGCCGTGAGTGTCATGGATTCTTTGGTTCATGACATACTGGACCGCATCGCCACCGAGGCTGGTCGCCTGGCCCGCTCCACCAAGCGCCAGACCATCACCGCCTGGGAGACCCGGATCGCTGTGCGCCTGCTGCTGCCGGGGGAGATGGGCAAACTGGCAGAGTCCGAAGGCACGAAGGCTGTCCTCAGAACTTCACTATATGCCGTACAGCAACAGAGAAAG

>Rhesus macaque_H2B.W.1.3
ATGCTGCGTACCCAAGTGCCCCCGCTTCTCCGATCCACAACCGCCATTGTCTGGTCGTGCCGTGTAATGGCCGCTGCCTCCGCCATGGCTGAACCTTCCTCTGAGACGACCTCTGAGGAGCAGCTGATCACCCAGGAGCCCAAAGAGGCCAACTCCACGATGGCCCAAAAGCAGAGCAAGCAGAGGAAGCGAGGGCGCCGTGGGCCCTGCAGGTGTCACGCCAACTGCCGCGGGGACAGCTTCGCCACCTATTTCCGCCGGGTGCTGAAGCAGGTTCACCAGGGCCTCAGCCTTTCCCGGGAGGCCGTGAGTGTCATGGATTCTTTGGTCCATGACATACTGGACCGCATCGCCACCGAGGCTGGTCGCCTGGCCCGCTCCACCAAGCGCCAGACCATCACCGCCTGGGAGACCCGGATCGCTGTGCGCCTGCTGCTGCCGGGGGAGATGGGCAAACTGGCAGAGTCCGAAGGCACGAAGGCTGTCCTCAGGACTTCACTATATGCCGTACAGCAACAGAGAAAG

>Francois’ leaf monkey_H2B.W.1
------------------------------------------------------------------ATGGCCGCTGTCTCCGTCATGGCTGGACCTTCCTCTGAGATGACCTCCGAGGAACAGCTGATCACCCAGGAGCCCAAAGAGGCCAACTCCACGACGGCCCAGAAGCAGAGCAAGCAGAGGAAGCGAGGGCGACGTGGGCCCCGCAGGTGCCACGCCAACTGCCGCGGGGACAGCTTCGCCACCTATTTCCGCCGGGTGCTGAGGCAGGTTCACCAGGGCCTCAGCCTTTCCCGGGAGGCCGTGAGTGTCATGGATTCTTTGGTTCATGACATACTGGACCGCATCGCCAGCGAGGCTGGTCGCCTGGCCCGCTCCATCAAGCGCCAGACCATCACCGACTGGGAGATCCGGACCGCTGTGCGCTTGCTGCTGCCGGGGCAGATGGGCAAGCTCGCCGAGTCCAAAGGCACGAAGGCTGTCCTCAGAACTTCACTATATGCCATACAGCAGCAGAGAAAG

>Ugandan red colobus_H2B.W.1
ATGCTGCATACCCAAGGGTCCCCGCTTCCCCGTTCCACAACCGCCATTGTCTGTTCGTGTCATCTAATGGCTGCTGTCTCCGCCATGGCTGGACCTTCCTCTGAGATGACCTCTGAGGAACAGCTGATCACCCAGGAGCCCAAACAGGCCAACTCCACGACCGCCCAGAAGCAGAGCAAGCAGAGGAAGCGAGGGCGACGTGGGCCCCGCAGGTGCCACGCCAACTGCCGTGGGGACAGCTTCGCCACCTATTTCCGCCAGGTGCTGAAGCAGGTTCACCAGGGCCTCAGCCTTTCCCGGGAGGCCGTGAGTGTCATGGATTCTTTGGTTCATGACATACTGGACCGCATCGCCACCGAGGCTGGTCGCCTGGCCCGCTCCACCAAGCGCCAGACCATCACCGACTGGGAGATCCGGACCGCTGTGCGCTTGCTGCTGCCGGGGGAGATGGGCAAGCTCGCCGAGTCCCAAGGCACGAAGGCTGTCCTTAGAACTTCACTGTATGCCATACAGCAGCAGAGAAAG

>Golden snub-nosed monkey_H2B.W.1
ATGCTGCATACCCAAGGGTCCCCGCTTCCCCGTTCCACAACCGCCATTGTCTGCTCGTGTCATCTAATGGCCGCTGTCTCCGTCATGGCTGGACCTTCCTCTGAGATGACCTCTGAGGAACAGCTGATCACCCAGGAGCCCAAAGAGGCCCACTCCACGACGGCCCAGAAGCAGAGCAAGCAGAGGAAGCGAGGGCGACGTGGGCCCCGCAGGTGCCACGCCAACTGCCGCGGGGACAGCTTCGCCACCTATTTCCGCCGGGTGCTGAAGCAGGTTCACCAGGGCCTCAGCCTTTCCCGGGAGGCCGTGAGTGTCATGGATTCTTTGGTCCATGACATACTGGACCGCATCGCCACCGAGGCTGGTCGCCTGGCCCGCTCCACCAAGCGCCAGACCATCACCGACTGGGAGATCCGGACCGCTGTGCGCTTGCTGCTGCCGGGGAAGATGGGCAAGCTCGCCGAGTCCAAAGGCACGAAGGCTGTCCTCAGGACTTCACTATATGCCATACAGCAGCAGAGAAAG

>Proboscis monkey_H2B.W.1.1
ATGCTGCATACCCAAGGGTCCCCGCTTCCCCGTTCCACAACCGCCATTGTCTGTTCGTGTCATCTAATGGCCGCTGTCTCCGTCATGGCTGGACCTTCCTCTGAGATGACCTCTGAGGAACAGCTGATCACCCAGGAGCCCAAAGAGGCCCACTCCACCACGGCCCAGAAGCAGAGCAAGCAGAGGAAGCGAGGGCGACGTGGGCCCCGCAGGTGCCACGCCAACTGCCGCGGGGACAGCTTCGCCACCTATTTCCGCCGGGTGCTGAAGCAGGTTCACCAGGGCCTCAGCCTTTCCCGGGAGGCCGTGAGTGTCATGGATTCTTTGGTGCATGACATACTGGACCGCATTGCCACCGAGGCTGGTCGCCTGGCCCGCTCCACCAAGCGCCAGACCATCACCGACTGGGATATCCGGACCGCTGTGCGCTTGCTGCTGCCGGGGGAGATGGGCAAGCTCGCCGAGTCCAAAGGCACGAAGGCTGTCCTCAGAACTTCAGTATATGCCATACAGCAGCAGAGAAAG

>Proboscis monkey_H2B.W.1.2
------------------------------------------------------------------ATGGCCGCTGTCTCCGTCATGGCTGGACCTTCCTCTGAGATGACCTCTGAGGAACAGCTGATCACCCAGGAGCCCAAAGAGGCCCACTCCACCACGGCCCAGAAGCAGAGCAAGCAGAGGAAGCGAGGGCGACGTGGGCCCCGCAGGTGCCACGCCAACTGCCGCGGGGACAGCTTCGCCACCTATTTCCGCCGGGTGCTGAAGCAGGTTCACCAGGGCCTCAGCCTTTCCCGGGAGGCCGTGAGTGTCATGGATTCTTTGGTGCATGACATACTGGACCGCATTGCCACCGAGGCTGGTCGCCTGGCCCGCTCCACCAAGCGCCAGACCATCACCGACTGGGATATCCGGACCGCTGTGCGCTTGCTGCTGCCGGGGGAGATGGGCAAGCTCGCCGAGTCCAAAGGCACGAAGGCTGTCCTCAGAACTTCAGTATATGCCATACAGCAGCAGAGAAAG

>Hamadryas baboon_H2B.W.1
------------------------------------------------------------------ATGGCCGCTGTCTCCGCCATGGCTGGACCTTCCTCTGAGATTATCTCTGAGGAACAGCTGATCACCCAGGAGCCCAAAGAGGCCAACTCCACCACGGCCCAGAAGCAGAGCAAGCAGAGGAAGCGAGGGCGCCGTGGGCCCCGCAGGTCCCACGCCAACTGCCGCAGGGACAGCTTCGCCACCTATTTCCGCCGGGTGCTGAAGCAGGTTCACCAGGGCCTCAGCCTTTCCCGGGAGGCCGTGAGTGTCATGGATTCTTTGGTTCATGACATACTGGACCGCATCGCCACCGAGGCTGGTCGCCTGGCCCGCTCCACCAAGCGCCAGACCATCACCGCCTGGGAGATCCGGACCGCTGTGCGCCTGCTGCTGCCGGGGGAGATGGGCAAGCTTGCCGAGTCCAAAGGCACGAAGGCTGTCCTCAGGACTTCACTATATGCCATACAGCAGCAGAGAAAG

>Gelada_H2B.W.1.1
ATGCTGCATACCCAAGTGTCCCCGCTTCCCCGTTCCACAACCGCCATTGTCTGTTCGTGTCATCTAATGGCCGCTGTCTCCGCCATGGCTGGACCTTCCTCTGAGATTATCTCTGAGGAACAGCTGATCACCCAGGAGCCCAAAGAGGCCAACTCCACCACGGCCCAGAAGCAGAGCAAGCAGAGGAAGCGAGGGCGACGTGGGCCCCGCAGGTCCCACGCCAACTGCCGCGGGGACAGCTTCGCCACCTATTTCCGCCGGGTGCTGAAGCAGGTTCACCAGGGCCTCAGCCTTTCCCGGGAGGCCGTGAGTGTCATGGATTCTTTGGTTCATGACATACTGGACCGCATCGCCACCGAGGCTGGTCGCCTGGCCCGCTCCACCAAGCGCCAGACCATCACCGCCTGGGAGATCCGGACCGCTGTGCGCCTGCTGCTGCCGGGGGAGATGGGCAAGCTTGCCGAGTCCAAAGGCACGAAGGCTGTCCTCAGAACTTCACTATATGCCATACAGCAGCAGAGAAAG

>Olive baboon_H2B.W.1
ATGCTGCATACCCAAGTGTCCCCGCTTCCCCGTTCCACAACCGCCATTGTCTGTTCGTGTCATCTAATGGCCGCTGTCTCCGCCATGGCTGGACCTTCCTCTGAGATTATCTCTGAGGAACAGCTGATCACCCAGGAGCCCAAAGAGGCCAACTCCACCACGGCCCAGAAGCAGAGCAAGCAGAGGAAGCGAGGGCGCCGTGGGCCCCGCAGGTCCCACGCCAACTGCCGCAGGGACAGCTTCGCCACCTATTTCCGCCGGGTGCTGAAGCAGGTTCACCAGGGCCTCAGCCTTTCCCGGGAGGCCGTGAGTGTCATGGATTCTTTGGTTCATGACATACTGGACCGCATCGCCACCGAGGCTGGTCGCCTGGCCCGCTCCACCAAGCGCCAGACCATCACCGCCTGGGAGATCCGGACCGCTGTGCGCCTGCTGCTGCCGGGGGAGATGGGCAAGCTTGCCGAGTCCAAAGGCACGAAGGCTGTCCTCAGGACTTCACTATATGCCATACAGCAGCAGAGAAAG

>Crab-eating macaque_H2B.W.1.1
ATGCTGCATACCCAAGTGTCCCCGCTTCCCCGTTCCACAACCGCCATTGTCTGTTCGTGTCATCTAATGGCCGCTGTCTCCGCCATGGCTGGACCTTCCTCTGAGATTATCTCTGAGGAACAGCTGATCACCCAGGAGCCCAAAGAGGCCAACTCCACCACGGCCCAGAAGCATTGCAAGCAGAGGAAGCGAGGGCGACGTGGGCCCCGCAGGTCCCACGCCAACTGCCGCAGGGACAGCTTCGCCACCTATTTCCGCCGGGTGCTGAAGCAGGTTCACCAGGGCCTCAGCCTTTCCCGGGAGGCCGTGAGTGTCATGGATTCTTTGGTTCATGACATACTGGACCGCATCGCCACCGAGGCTGGTCGCCTGGCCCGCTCCACCAAGCGCCAGACCATCACCGACTGGGAGATCCGGACCGCTGTGCGCCTGCTGCTGCCGGGGGAGATGGGCAAGCTTGCCGAGTCCAAAGGCACGAAGGCTGTCCTCAGGACTTCACTATATGCCATACAGCAGCAGAGAAAG

>Rhesus macaque_H2B.W.1.1
ATGCTGCATACCCAAGTGTCCCCGCTTCCCCGTTCCACAACCGCCATTGTCTGTTCGTGTCATCTAATGGCCGCTGTCTCCGCCATGGCTGGACCTTCCTCTGAGATTATCTCTGAGGAACAGCTGATCACCCAGGAGCCCAAAGAGGCCAACTCCACCACGGCCCAGAAGCATTGCAAGCAGAGGAAGCGAGGGCGACGTGGGCCCCGCAGGTCCCACGCCAACTGCCGCAGGGACAGCTTCGCCACCTATTTCCGCCGGGTGCTGAAGCAGGTTCACCAGGGCCTCAGCCTTTCCCGGGAGGCCGTGAGTGTCATGGATTCTTTGGTTCATGACATACTGGACCGCATCGCCACCGAGGCTGGTCGCCTGGCCCGCTCCACCAAGCGCCAGACCATCACCGACTGGGAGATCCGGACCGCTGTGCGCCTGCTGCTGCCGGGGGAGATGGGCAAGCTTGCCGAGTCCAAAGGCACGAAGGCTGTCCTCAGGACTTCACTATATGCCATACAGCAGCAGAGAAAG

>Pig-tailed macaque_H2B.W.1.1
ATGCTGCATACCCAAGTGTCCCTGCTTCCCCGTTCCACAACCGCCATTGTCTGTTCGTGTCATCTAATGGCCGCTGTCTCCGCCATGGCTGGACCTTCCTCTGAGATTATCTCTGAGGAACAGCTGATCACCCAGGAGCCCAAAGAGGCCAACTCCACCACGGCCCAGAAGCATTGCAAGCAGAGGAAGCGAGGGCGACGTGGGCCCCGCAGGTCCCACGCCAACTGCCGCAGGGACAGCTTCGCCACCTATTTCCGCCGGGTGCTGAAGCAGGTTCACCAGGGCCTCAGCCTTTCCCGGGAGGCCGTGAGTGTCATGGATTCTTTGGTTCATGACATACTGGACCGCATCGCCACCGAGGCTGGTCGCCTGGCCCGCTCCACCAAGCGCCAGATCATCACCGACTGGGAGATCCGGACCGCTGTGCGCCTGCTGCTGCCGGGGGAGATGGGCAAGCTTGCCGAGTCCAAAGGCACGAAGGCTGTCCTCAGAACTTCACTGTATGCCATACAGCAGCAGAGAAAG

>Drill_H2B.W.1
ATGCTGCGTACCCAAGTGCCCCCGCTTCTCCGATCCACAACCGCCATTGTCTGTTCGTGTCATCTAATGGCCGCTGTCTCCGCCATGGCTGGACCTTCCTCTGAGATTATCTCTGAGGAACAGCTGATCACCCAGGAGCCCAAAGAGGCCAACTCCACGATGGCCCAAAAGCAGAGCAAGCAGAGGAAGCGAGGGCGACGTGGGCCCCGCAGGTCCCACGCCAACTGCCGCAGGGACAGCTTCGCCACCTATTTCCGCCGGGTGCTGAAGCAGGTTCACCAGGGCCTCAGCCTTTCCCGGGAGGCCGTGAGTGTCATGGATTCTTTGGTCCATGACATACTGGACCGCATCGCCACCGAGGCTGGTCGCCTGGCCCGCTCCACCAAGCGCCAGACCATCACCGCCTGGGAGACCCGGATCGCTGTGCGCCTGCTGCTGCCGGGGAAGATGGGCAAACTGGCAGAGTCCGAAGGCACGAAGGCTGTCCTCAGAACTTCACTATATGCCATACAGCAACAGAGAAAG

>Sooty mangabey_H2B.W.1
ATGCTGCGTACCCAAGTGCCCCCGCTTCTCCGATCCACAACCGCCATTGTCTGTTCGTGTCATCTAATGGCCGCTGTCTCCGCCATGGCTGGACCTTCCTCTGAGATTATCTCTGAGGAACAGCTGATCACCCAGGAGCCCAAAGAGGCCAACTCCACGATGGCCCAAAAGCAGAGCAAGCAGAGGAAGCGAGGGCGCCGTGGGCCCTGCAGGTGCCACACCAACTGCCGCGGGGACAGCTTCGCCACCTATTTCCGCCGGGTGCTGAAGCAGGTTCACCAGGGCCTCAGCCTTTCCCGGGAGGCCGTGAGTGTCATGGATTCTTTGGTCCATGACATACTGGACCGCATCGCCACCGAGGCTGGTCGCCTGGCCCGCTCCACCAAGCGCCAGACCATCACCGCCTGGGAGACCCGGATCGCTGTGCGCCTGCTGCTGCCGGGGGAGATGGGCAAACTGGCAGAGTCCGAAGGCACGAAGGCTGTCCTCAGAACTTCACTATATGCCATACAGCAACAGAGAAAG

>White-cheeked gibbon_H2B.W.1
ATGCTGCGTACCCAAGCGTCCCCGCTTCCCCAGTCCACAACTGCCATTGTCTGGTCGTGTCAGCTAATGGCTGCTGTCTCCGCCATGGCTGGACCTTCCTCTGAGATGACCTCTGAGGAACAGCTGATCACCCAGGAGCCCAAAGAGGCTGACTCCACGACTGCCCAGAAGCAGAGCAAGCAGAGGAAGCAAGGGCGCCGTGGGCCCCGCAAGTGCCACGCCAACTGCCGCGGGGACAGCTTCGCCATCTATTTCCACCGGATGCTGAAGCAGATTCACCAGGGCCTCAGCCTTTCCCGGGAGGCCGTGAGTGTCATGGATTCCTTTGTTCATGACATATTGGGCCGCATCGCCACCGAGGCTGGTCACCTGGCCCGCTCCAACAAGCGCCAGACCATCACCACCTGGGAGATCCGGACCGCTGTGCGCCTGCTGCTGCCGGGGGAGATGGGCAAGCTCGCTGAGTCCAAAGGCATGAAGGCTGTCCTCAGGACTACACTATATGACCTACAGAAACAGAAAAAA

>Silvery gibbon_H2B.W.1
ATGCTGCGTACCCAAGTGTCCCCGCTTCCCCAGTCCACAACTGCCATTGTCTGGTCGTGTCAGCTAATGGCTGCTGTCTCCGCCATGGCTGGACCTTCCTCTGAGATGACCTCTGAGGAACAGCTGATCACCCAGGAGCCCAAAGAGGCTGACTCCACGACTGCCCAG---------AAGCAGAGGAAGCAAGGGCGCCGTGGGCCCCGCAAGTGCCACGCCAACTGCCGCGGGGACAGCTTCGCCACCTATTTCCACCAGGTGCTGAAGCAGGTTCACCAGGGCCTCAGCCTTTCCCGGGAGGCCGTGAGTGTCATGGATTCCTTGGTTCATGACATATTGGGCCGCATCGCCACCGAGGCTGGTCACCTGGCCCGCTCCACCAAGCGCCAGACCATCACCACCTGGGAGATCCGGACCGCTGTGCGCCTGCTGCTGCCGGGGGAGATGGGCAAGCTCGCTGAGTCCAAAGCCACGAAGGCTGTCGTCAGAACTTCACTATATGCCGTACAGGAACAGAAAAAA

H2B.W.2 >Francois’ leaf monkey_H2B.W.2.2
ATGGCCGCTGCCTCCGCCATGGCTGAGGCTTCCTCTAAGACGACCTGTGAGGAAGACCAGAGCATCCAAGAGCCCAAAGAGGCCAACTCCATGACCGCCCAGAAGAAGAGGCGAGGGCTCCGAGGTTCCCGCAGGCGCCATGCCAACCGCCGCAGGGACAGCTTCGGGGACAGCTTTGCCGCCTATTTCCCTCAGGTGCTGAAACAGGTTCACGAGGGCCTCAGCCTTTCCCCGGAGTCTGTGAGTGTCATGGATTCTATGGTCCATGACATATTGGACCCCATCGCCACCGGGGCTGGTCACCTGGCCCGCTACGCCAAGCGTGTGACCATCACCTCCCGGGACACCCAGGTGGCCGTGCGCCTACTACTGCCGGGGAAGATGGGCAAGCTCGCTGAGGCCCAGGGCACGAATGCCACCCTCAGAACTTCATTATGTGCGATATGGCAACGGAGAAAG

>Black snub-nose monkey_H2B.W.2
------------------ATGGCTGAGGCTTCCTCTAAGACGACCTCTGAGGAAGACCAGAGCATTCAAGAGCCCAAAGGGGCCAACTCCACGACCATCCAGAAGAAGAGGCGAGGGTTCCAAGGCTCCCGCAGGCGCCATGCCAACCGCCGCAGGGACAGCTTCGGGGACAGCTTTGCCGCCTATTTCCCCCAGGTGCTGAAGCAGGTTGACCAGGGCCTCAGCCTTTCCCCGGAGTCCGTGAGTGTCATGGATTCTATGGTCCATGACATATTGGACCGCATCGCCACCGAGGCTGGTCGCCTGGCCCGCTACGCCAAGCGTGTGACCATCACCTCCCGGGACATCCAGGTGGCCGTGCGCCTACTGCTGCCGGGGAAGATGGGCAGGCTCGCTGAGGCCCAGGGCACGAATGCCACCCTCAGAACTTCATTATGTGCGATATGGCAACAGAGAAAG

>Golden snub-nosed monkey_H2B.W.2
ATGGCCGCTGCCTCCGCCATGGCTGAGGCTTCCTCTAAGACGACCTCTGAGGAAGACCAGAGCATCCAAGAGCCCAAAGAGGCCAACTCCACGACTGCCCAGAAGAAGAGGCGAGGGCTCCGAGGTTCCCGCAGGCGCCATGCCAACCGCCGCAGGGACAGCTTCGGGGACAGCTTTGCCGCCTATTTCCCCCAGGTGCTGAAGCAGGTTGACCAGGGCCTCAGCCTTTCCCCGGAGTCCGTGAGTGTCATGGATTCTATGGTCCATGACATATTGGACCGCATCGCCACCGAGGCTGGTCGCCTGGCCCGCTACGCCAAGCGTGTGACCATCACCTCCCGGGACATCCAGGTGGCCGTGCGCCTACTGCTGCCGGGGAAGATGGGCAAGATTGCTGAGGCCCAGGGCACGAATGCCACCCTCAGGACTTCATTATGTGCGATATGGCAACAGAGAAAG

>Green monkey_H2B.W.2.1
ATGGCCGCTGCCTCCATCATGGCTGAGGCTTCCTCTAAGACGACCTCTGAGGAAGACCAGAGCATCCAAGAGCCCAAAGAGGCCAACTCCACCACCGCCCAGAAGAAGAGGCGAGGGCTCCGCGGTTCCCGCAGGCGCCATACCAACCGCCGCAGGGACAGCTTCAGGGACAGCTTTGCCGCCTATTTCCCCCAGGTGCTGAAGCAGGTTCACCAGGGCCTCAGCCTTTCCCGGGAGTCCGTGAGTGTCATGGATTCTATGGTCCATGACATATTGGACCGCATCGCCACTGAGGCTGGTCGCCTGGCCCGCTACGCCAAGCGTGTGACCATCACCTCCCGGGACATCCAGGTGGCCGTGCGCCTACTGCTGCCGGGGAAGATGGGCAAGCTCGCTGAGGCCCAGGGCACGAATGCCACCCTCAGGACTTCATTATCTGCGATATGGCAAGAGAGAAAG

>Pig-tailed macaque_H2B.W.2.1
ATGGCCGCTGCCTCCATCATGGCTGAGGCTTCCTCTAAGACGACCTCTGAGGAAGACCAGAGCATCCAAGAGCCCAAAGAGGCCAATTCCACCACTGCCCAGAAGAAGAGGCGAGGGCTCCGAGGTTCCCGCAGGCGCCATACCAACCGCCGCAGGGACAGCTTCGGGGACAGCTTTGCCGCCTATTTCCCCCAGGTGCTGAAGCAGGTTCACCAGGGCCTCAGCCTTTCCCCAGAGTCCGTGAGTGTCATGGATTCTATGGTCCATGACATATTGGACCGCATCGCCACCGAGGCTGGTCGCCTGGCCCGCTACGCCAAGCGTGTGACCATCACCTCCCGGGACATCCAGGTGGCCGTGCGCCTACTGCTGCCGGGGAAGATGGGCAAGCTCGCTGAGGCCCAGGGCACGAATGCCGCCCTCAGGACTTCATTATGTGCGATATGGCAACAGAGAAAG

>Rhesus macaque_H2B.W.2.1
ATGGCCGCTGCCTCCATCATGGCTGAGGCTTCCTCTAAGACGACCTCTGAGGAAGACCAGAGCATCCAAGAGCCCAAAGAGGCCAAATCCACCACTGCCCAGAAGAAGAGGCGAGGGCTCCGAGGTTCCCGCAGGCGCCATACCAACCGCCACAGGGACAGCTTCGGGGACAGCTTTGCCGCCTATTTCCCCCAGGTGCTGAAGCAGGTTCACCAGGGCCTCAGCCTTTCCCCGGAGTCCGTGAGTGTCATGGATTCTATGGTCCATGACATATTGGACCGCATCGCCACCGAGGCTGGTCGCCTGGCCCGCTACGCCAAGCGTGTGACCATCACCTCCCGGGACATCCAGGTGGCCGTGCGCCTACTGCTGCCGGGGAAGATGGGCAAGCTCGCTGAGGCCCAGGGCACGAATGCCGCCCTCAGGACTTCATTATGTGCGATATGGCAACAGAGAAAG

>Crab-eating macaque_H2B.W.2.1
ATGGCCGCTGCCTCCATCATGGCTGAGGCTTCCTCTAAGACGACCTCTGAGGAAGACCAGAGCATCCAAGAGCCCAAAGAGGCCAAATCCACCACTGCCCAGAAGAAGAGGCGAGGGCTCCGAGGTTCCCGCAGGCGCCATACCAACCGCCGCAGGGACAGCTTCGGGAACAGCTTTGCCGCCTATTTCCCCCAGGTGCTGAAGCAGGTTCACCAGGGCCTCAGCCTTTCCCCTGAGTCCGTGAGTGTCATGGATTCTATGGTCCATGACATATTGGACCGCATCGCCACCGAGGCTGGTCGCCTGGCCCGCTACGCCAAGCGTGTGACCATCACCTCCCGGGACATCCAGGTGGCCGTGCGCCTACTGCTGCCGGGGAAGATGGGCAAGCTCGCTGAGGCCCAGGGCACGAATGCCGCCCTCAGGACTTCATTATGTGCGATATGGCAACAGAGAAAG

>Rhesus macaque_H2B.W.2.3
ATGGCCGCTGCCTCTGCCATGGCTGAGGCTTCCTCTAAGATGACCGATGAGGAAGACCAGAGCATCCAAGAGCCCAAAAACGCCAACTCCACGATCGTCCAGAAGAAGACGCGAGGGCTCCGAGGTTCCCGCAGGTGCCATGCCAACCGCCGCAGGGACAGCTTCGGGGACAGCTTTGCCGCCTATTTCCCCCAGGTGCTGAAGCAGGTTCACCAGGGCCTCAGCCTTTCCCCGGAGTCCGTGAGTGTCATGGACTCTATGGTCCATGACATATTGGACCGCATCGCCACCGAGGCTGGTCGCCTGGCCCGCTACGCCAAGCGTGTGACCATCACCTCCCGGGACATCCAGGTGGCCGTGCGCCTACTGCTGCCGGGGAAGATGGGCAAGTTCGCTGAGGCCCAGGGCACGAATGCCGCCCTCAGGACTTCATTATGTGCGATATGGCAACAGAGAAAG

>Crab-eating macaque_H2B.W.2.3
ATGGCCGCTGCCTCTGCCATGGCTGAGGCTTCCTCTAAGATGACCTCTGAGGAAGACCAGAGCATCCAAGAGCCCAAAGACGCCAACTCCACGATCGTCCAGAAGAAGACGCGAGGGCTCCGAGGTTCCCGCAGGTGCCATGCCAACCGCCGCAGGGACAGCTTCGGGGACAGCTTTGCCGCCTATTTCCCCCAGGTGCTGAAGCAGGTTCACCAGGGCCTCAGCCTTTCCCCGGAGTCCGTGAGTGTCATGGACTCTATGGTCCATGACATATTGGACCGCATCGCCACCGAGGCTGGTCGCCTGGCCCGCTACGCCAAGCGTGTGACCATCACCTCCCGGGACATCCAGGTGGCCGTGCGCCTACTGCTGCCGGGGAAGATGGGCAAGCTCGCTGAGGCCCAGGGCACGAATGCCGCCCTCAGGACTTCATTATGTGCGATATGGCAACAGAGAAAG

>Pig-tailed macaque_H2B.W.2.2
ATGGCCGCTGCCTCTGCCATGGCTGAGGCTTCCTCTAAGATGACCTCTGAGGAAGACCAGAGCATCCAAGAGCCCAAAGACGCCAACTCCACGATCGTCCAGAAGAAGACGCGAGGGCTCCGAGGTTCCCGCAGGTGCCATGCCAACCGCCGCAGGGACAGCTTCGGGGACAGCTTTGCCGCCTATTTCCCCCAGGTGCTGAAGCAGGTTCACCAGGGCCTCAGCCTTTCCCCAGAGTCCGTGAGTGTCATGGACTCTATGGTCCATGACATATTGGACCGCATCGCCACCGAGGCTGGTCGCCTGGCCCGCTACGCCAAGCGTGTGACCATCACCTCCCGGGACATCCAGGTGGCCGTGCGCCTACTGCTGCCGGGGAAGATGGGCAAGCTCGCTGAGGCCCAGGGCACGAATGCCGCCCTCAGAACTTCATTATGTGCGATATGGCAACAGAGAAAG

>Rhesus macaque_H2B.W.2.2
ATGGCCGCTGCCTCTGCCATGGCTGAGGCTTCCTCTAAGATGACCTCTGAGGAAGACCAGAGCATCCAAGAGCCCAAAGAGGCCAACTCCGCGACCGTCCAGAAGAAGACGCGAGGGCTCCGAGGTTCCCACAGGCGCCATGCCAACCGCCGCAGGGACAGCTTCGGGAACAGCTTTGCCGCCTATTTCCCCCAGGTGCTGAAGCAGGTTCACCAGGGCCTCAGCCTTTCCCCGGAGTCCGTGAGTGTCATGGACTCTATGGTCCATGACATATTGGACCGCATCGCCACCGAGGCTGGTCGCCTGGCCCGCTACGCCAAGCGTGTGACCATCACCTCCCGGGACATCCAGGTGGCCGTGCGCCTACTGCTGCCGGGGAAGATGGGCAAGCTCGCTGAGGCCCAGGGCACGAATGCCGCCCTCAGGACTTCATTATGTGCGATATGGCAACAGAGAAAG

>Olive baboon_H2B.W.2.1
ATGGCCGCTGCCTCTGCCATGGCTGAGGCTTCCTCTAAGACGACCTCTGAGGAAGACCAGAGCATCCAAGAGCCCAAAGAGGCCAACTCCACGACCGTCCAGAAGAAGACGCAAGGGCTCCGAGGTTCCCGCAGGCGCCATGCCAACCGCCGCAGGGACAGCTTCGGGGACAGCTTTGCCGCCTATTTCCCCCAGGTGCTGAAGCAGGTTCACCAGGGCCTCAGCCTTTCCCCGGAGTCCGTGAGTGTCATGGATTCTATGGTCCGTGACATATTGGACCGCATCGCCACCGAGGCTGGTCGCCTGGCCCGCTACGCCAAGCGTGTGACCATCACCTCCCGGGACATCCAGGTGGCCGTGCGCCTACTGCTGCCGGGGAAGATGGGCAAGCTTGCTGAGGCCCAGGGCACGAATGCCGCCCTCAGGACTTCATTATGTGCGATATGGCAACAGAGAAAG

>Olive baboon_H2B.W.2.2
ATGGCCGCTGCCTCCATCATGGCTGAGGCTTCCTCTAAGACGACCTCTGAGGAAGACCAGAGCATCCAAGAGCCCAAAGAGGCCAACTCCACGACCGTCCAGAAGAAGACGCAAGGGCTCCGAGGTTCCCGCAGGCGCCATGCCAACCGCCGCAGGGACAGCTTCGGGGACAGCTTTGCCGCCTATTTCCCCCAGGTGCTGAAGCAGGTTCACCAGGGCCTCAGCCTTTCCCCGGAGTCCGTGAGTGTCATGGATTCTATGGTCCGTGACATATTGGACCGCATCGCCACCGAGGCTGGTCGCCTGGCCCGCTACGCCAAGCGTGTGACCATCACCTCCCGGGACATCCAGGTGGCCGTGCGCCTACTGCTGCCGGGGAAGATGGGCAAGCTTGCTGAGGCCCAGGGCACGAATGCCGCCCTCAGGACTTCATTATGTGCGATATGGCAACAGAGAAAG

>Gelada_H2B.W.2
ATGGCCGCTGCCTCCATCATGGCTGAGGCTTCCTCTAAGACGACCTCTGAGGAAGACCAGAGCATCCAAGAGCCCAAAGAGGCCAACTCCACGACCGTCCAGAAGAAGACGCAAGGGCTCCGAGGTTCCCGCAGGCGCCATGCCAACCGCCGCAGGGACAGCTTCGGGGACAGCTTTGCCGCCTATTTCCCCCAGGTGCTGAAGCAGGTTCACCAGGGCCTCAGCCTTTCCCCGGAGTCCGTGAGTGTCATGGACTCTATGGTCCGTGACATATTGGACCGCATCGCCACCGAGGCTGGTCGCCTGGCCCGCTACGCCAAGCGTGTGACCATCACCTCCCGGGACATCCAGGTGGCCGTGCGCCTACTGCTGCCGGGGAAGATGGGCAAGCTTGCTGAGGCCCAGGGCACGAATGCCGCCCTCAGAACTTCATTATGTGCGATATGGCAACAGAGAAAG

>Crab-eating macaque_H2B.W.2.2
ATGGCCGCTGCCTCTGCCATGGCTGAGGCTTCCTCTAAGATGACCTCTGAGGAAGACCAGAGCATCCAAGAGCCCAAAGAGGCCAACTCCACGACCGTCCAGAAGAAGACGCGAGGGCTCCGAGGTTCCCGCAGGCGCCATGCCAACCGCCGCAGGGACAGCTTCGGGGACAGCTTTGCCGCCTATTTCCCCCAGGTGCTGAAGCAGGTTCACCAGGGCCTCAGCCTTTCCCCGGAGTCCGTGAGTGTCATGGACTCTATGGTCCATGACATATTGGACCGCATCGCCACCGAGGCTGGTCGCCTGGCCCGCTACGCCAAGCGTGTGACCATCACCTCCCGGGACATCCAGGTGGCCGTGCGCCTACTGCTGCCGGGGAAGATGGGCAAGCTCGCTGAGGCCCAGGGCACGAATGCCGCCCTCAGGACTTCATTATGTGCGATATGGCAACAGAGAAAG

>Green monkey_H2B.W.2.2
ATGGCCGCTGCCTCCGCCATGGCTGAGGCTTCCTCTAAGACGACCTCTGAGGAAGACCAGAGCATCCAAGAGCCCAAAGAGGCCAACTCCACGACCGTCCAGAAGAAGACTAGAGGGCTCCGAGGTTCCCGCAGGCGCCATGCCAACCGCCGCAGGGACAGCTTCGGGGACAGCTTTGCCGCCTATTTCCCCCAGGTGCTGAAGCAGGTTCACCAGGGCCTCAGCCTTTCCCCGGAGTCCGTGAGTGTCATGGATTCTATGGTCCATGACATATTGGACCGCATCGCCACCGAGGCTGGTCGCCTGGCCCGCTACGCCAAGCGTGTGACCATCACCTCCCGGGACATCCAGGTGGCCGTGCGCCTACTGCTGCCGGGGAAGATGGGCAAGCTCGCTGAGGCCCAGGGCACGAATGCCGCCCTCAGGACTTCATTATGTGCGATATGGCAACAGAGAAAG

>Francois’ leaf monkey_H2B.W.2.1
ATGGCCGCTGCCTCCGCCATGGCTGAGGCTTCCTCTAAGACGACCTGTGAGGAAGACCAGAACATCCAAGAGCCCAAAGAGGCCAACTCCACCACCGCCCAGAAGAAGAGGCGAGGGCTCCGAGGTTCCCGCAGGCGCCATGCCAACCGCCGCGGGGACAACTTCGGGGACAGCTTTGCCGCCTATTTCCCTCAGGTGCTGAAACAGGTTCACGAGGGCCTCAGCCTTTCCCCGGAGTCCGTGAGTGTCATGGATTCTATGGTCCATGACATATTGGACCGCATCGCCACCGAGGCTGGTCGCCTGGCCCGCTACGCCAAGCGTGTGACCATCACCTCCCGGGACATCCAGGTGGCCGTGCGCCTACTGCTGCCGGGGAAGATGGGCAAGATTGCTGAGGCCCAGGGCACGAATGCCACCCTCAGAACTTCATTATGTGCGATATGGCAACAGAGAAAG

>Ugandan red colobus_H2B.W.2
ATGGCCGCTGCCTCCGCCATGGCTGAGGCTTCCTCTAAGACGACCTCTGAGGAAGACCAGAGCATCCAAGAGCCCAAAGAGGCCAACTCCACGACCGCCCAGAAGAAGAGGCGAGGGCTCCGAGGTTCCCGCAGGCGCCATGCCAACCGCCGCAGGGACAACTTCGGGGACAGCTTTGCCGCCTATTTCCCTCAGGTGCTGAAGCAGGTTCACGAGGGCCTCAGCCTTTCCCCTGAGTCCGTGAGTGTCATGGATTCTATGGTCCATGACATATTGGACCGCATTGCCACCGAGGCTGGTCGCCTGGCCCGCTACGCCAATCGTGTGACCATCACCTCCCGGGACATCCAGGTGGCCGTGCGCCTACTGCTGCCGGGGAAGATGGGCAGGCTCGCTGAGGCCCAGGGCACGAATGCCACCCTCAGAACTTCATTATGTGCGATATGGCAACAGAGAAAG

>Angolan colobus_H2B.W.2
ATGGCCGCTGCCTCCGCCATGGCTGAGGCTTCCTCTAAGACGACCTCTGAGGAAGACCAGCGCATCCAAGAGCCCAAAGAGGCCAACTCCACGACCGCCCAGAAGAAGAGGCGAGGGCTCCGAGGTTCCCGCAGGCGCCATGCCAACCGCCGCAGGGACAACTTCGGGGACAGCTTTGCCGCCTATTTCCCCCAGGTGCTGAAGCAGGTTCACGAGGGCCTCAGCCTTTCCCCGGAGTCCGTGAGTGTCATGGATTCTATGGTCCATGACATATTGGACCGCATCGCCACCGAGGCTGGTCGCCTGGCCCGCTACGCCAATCGTGTGACCATCACCTCCCGGGACATCCAGGTGGCCGTGCGCCTACTGCTGCCGGGGAAGATGGGCAGGCTCGCTGAGGCCCAGGGCACGAATGCCACCCTCAGAACTTCATTATGTGCGATATGGCAACAGAGAAAG

>Orangutan_H2B.W.2
ATGGCCGCTGCCTCCACCATGGCTGAGGCTTCCTCTGAGACAACCTCAGGGGAAAACCAGAGCATCCAGGAGCCCAAAGAGGCCAACTCCACGACGGTCCAGAAGAAGAGGCGAGGACGCCGAGGCTCCCGCAGGCGCCACGCCAACTGCCGC------------GGGGACAGCTTCGCCCCCTATTTCCCCCGGGTGCTGAAGCAGGTTCACCAGGGCCTCAGCCTTTCCCAGGAGGCCGTGAGTGTCATGGATTCTATGGTCCATGACATATTGGACCGCATCGCCACTGAGGCTGGTCAGCTGGCCCGTTACACCAAGCGCGTGACCATCACCTCCCGGGACATCCAGATGGCCGTGCGCCTGCTGCTGCCGGGGAAGATGGGCAAGCTCGCCGAGGCCCAGGGCACAAATGCCGCCCTCAGAACTTCATTATGTGCGATATGGCAACAGAGAAAG

>Human_H2B.W.2
ATGGCCGCTGCTTCCGCCATGGCTGAGGCTTCCTCTGAGACAACCTCGGAGGAAGGCCAGAGCATCCAGGAGCCCAAAGAGGCCAACTCCACGAAGGCCCAGAAGAAGAGGCGAGGGTGCCGAGGCTCCCGCAGGCGCCACGCCAACCGCCGTGGGGACAGCTTCGGGGACAGCTTCACCCCCTATTTCCCCCGGGTGCTGAAGCAGGTTCACCAGGGCCTCAGCCTTTCCCAGGAGGCCGTGAGTGTCATGGATTCTATGATCCATGACATATTGGACCGCATCGCCACCGAGGCTGGTCAGCTGGCCCATTACACCAAGCGCGTGACCATCACCTCCCGGGACATCCAGATGGCCGTGCGACTGCTGCTGCCGGGGAAGATGGGCAAGCTCGCCGAGGCCCAGGGCACGAATGCCGCCCTCAGAACTTCATTATGTGCGATATGGCAACAGAGAAAG

>Gorilla_H2B.W.2
ATGGCTGCTGCTTCTGCCATGGCTGAGGCTTCCTCTGAGACAACCTCGGAGGAAGGCCAGAGCATCCGGGAGCCCAAAGAGGCCAACTCCACGACGGCCCAGAAGAAGAGGCGAAGGCGCCGAGGCTCCCGCAGGCGCCACACCAACCGCCACGGGGACAGCTTCGGGGACAGCTTCGCCCCCTATTTTCCCCGGGTGCTGAAGCAGGTTCACCAGGGCCTCAGCCTTTCCCAGGAGGCCGTGAGTGTCATGGATTCTATGATCCATGACATATTGGACCGCATCACCACCAAGGCTGGTCAGCTGGCCCGTTACACCAAGCGTGTGACCATCACCTCCCGGGACATCCAGATGGCCGTGCGCCTGCTGCTGCCTGGGAAGATGGGCAAGCTTGCCGAGGCCCAGGGCACGAATGCCGCCCTCAGGACTTCATTATGTGCGATATGGCAACAGAGAAAG

>Marmoset_H2B.W.2
ACGGCCGCTGCCTCCGCCATGGCTGAGCCTTCCTCTAAGCCAACCTCTGAGGAAGACCAGAGCCCCCAGGAACCCAAAGAGGCCAGCTCCGCGACGGCCCAGAAGGAGAAACGAGGGCGCCGAGGGTCCGGCAGGCACCACGCCGGTTGCGGCGGGGACAGCTTTCAGGACGGCTTCGTCACCTATTTCCCCTCGGCGCTGAACCAGGTTCACCAGGGTCTCAGCCTTTCCCCAGAGGCCCTCAGTGTCATGGAGTGTATGATTCGTGACATACTGGACCGCATCGCCACTGAGGCTGGTCAACTGGCTCGCTACGCCAAGCGGGTGACCATCACCCCCTGGGACATCCAGATCGCCGTGCGACTGCTGCTCCCGGGGAAGACGGGCAAGTGTGCGGAGTTACAGGGCACGAATGCCGTCCTCAGGACTTCATTATGTGCGTTATGGAAACAGAGAAAG

>Tufted Capuchin_H2B.W.2
ATGGCCGCTGCCTCCGCCATGGCTGAGCCTTCCTCTAAGCCAACCTCCGAGGACGACCAGAGCACCCAGGAACCCAAAGAGGCCAGCTCCTCGACGGCCCAGAAGGAGAAGCGAGGGCGCCGAGGGTCCCGCAGCCGCCACGCCAACCGCGGCAGGGACAGCTTCCAGGACAGCTTCGTCACCTATTTCCCCTCGGCGCTGAAACAGGTTCACCAGGGTCTCAGCCTTTCCCAGGAGGCCCTGAGTGTCATGGATTCTATGATTCATGACATATTGGACCGCATCGCCACCGAGGCTGGTCAACTGGCTCGCTATGCCAAGCGCGTGACCATCACCCCCCGGGACATCCAGATCGCCGTGCGCCTGCTGCTGCCAGGGAAGATGGGCAAGTTCGCGGAGTTCCAGGGCACGAGTGCCGTCCTCAGGACTTCATTATGTGCGTTATGGAAACAGAGAAAG

>White-faced sapajou_H2B.W.2
ATGGCCGCTGCCTCCGCCATGGCTGAGCCTTCCTCTAAGCCAACCTCTGAGGACGACCAGAGCACCCAGGAACCCAAAGAGGCCAGCTCCTCGACGGCCCAGAAGGAGAAGCGAGGGCGCCGAGGGTCCCGCAGCCGCCACGCCAACCGCGGCAGGGACAGCTTCCAGGACAGCTTCGTCACCTATTTCCCCTCGGCGCTGAAACAGGTTCACCAGGGTCTCAGCCTTTCCCAGGAGGCCCTGAGTGTCATGGATTCTATGATTCATGACATATTGGACCGCATCGCCACCGAGGCTGGTCAACTGGCTCGCTATGCCAAGCGTGTGACCATCACCCCCCGGGACATCCAGATCGCCGTGCGCCTGCTGCTGCCGGGGAAGATGGGCAAGTTCGCGGAGTTCCAGGGCACGAGTGCCGTCCTCAGAACTTCATTATGTGCGCTATGGAAACAGAGAAAG

>Ma’s night monkey_H2B.W.2
 gb|JYKP02105266.1|:1-1453, isolate 86115 Contig105266
------------------ATGTCTGAGCCTTCCTCTAAGCCAACCTCTGAGGAAGACCAGAGCACCCAGGAACCCAAAGAGGCCAGTTCCTTCACGGCCCAGAAGGAGAAGCGAGGGCGCCGAGGGTCCCGCAGGCGCCACGCCAACCGCGGCAGGGACAGCTTCCGGGACAGCTTCGTCACCTATTTCCCCTCGGTGCTGAAACAGGTTCACCAGGGTCTCAGCCTTTCCCAGGAGGCCCTGAATGTCATGGATTCTATGATTCATGACATATTGGACCGCATCGCCACCGAGGCTGGTCAACTGGCTCACTATGCCAAGCGCATGACCATCATGCCCCAGGACATCCAGACCGCCGTGCGCCTGCTGCTGCCGGGGAAGATGGGCAAGTTCGCGGAGTTCGAGGGCACGAGTGCCGTCCTCAGGACTTCATTATGTGCGTTATGGAAACAGAGAAAG

H2B.L
>Squirrel monkey_H2B.L
ATGGCTAAATCCAGAACCAAAAAGTGCAAGTACTCCAAAAGACATCAAATCCCAATCTCCAGAAAGAAAGCAAAGAAAGCACATTCCAGCACTGATTTTGGCCACAGAAATTACTCATTTGGCATAAACAGGGTCCTAAAGGAAGTGGTGCCCCGTAGAGGCATATCATCTCGCACCTTGTACCTCATGAACGCTCTGATCAACTTCATCTTGCAACACATTGCCATGAAAGCTTACAGGCTGACGTACATCAGAAATCGCTGTACTCTCACCCCTGAAGATATCCTGAAGGCAGTGTATTTGCTGTTGCCTGAGAAAACAGCTAAATTTGCAGCAGTTTTTGGAAGTGAAGGGGTCTACAGATATGTCTACTCC

>Ma’s night monkey_H2B.L
ATGGCTAAATCCAGAACCAAAAAGTACAAGTACTCCAAAAGACATCAAATCCCAACCTCCAGAAAGAAAGCAAAGAAAGCACATTCCAGCATTGATTTTGGCCACAGAAATTACTCATTTGGCATAAACAGGGTCCTAAAGGAAGTGGCGCCCCATAGAGGCATATCATCTCGCACCTTGTACCTCACGAACGCTCTGATCAACTTCATCTTGCAACACATTGCCATCAAAGCTTACAGGCTGACGTATATCAGAAATCGCTGTACTCTCACCCCTGAAGATATCCTGAAGGCAGTGTATTTGCTGTTGCCTGAGAAAACAGCTAACTATGCAGCGGTTTTTGGAAATGAAGGGGTCTACAGATATGTCTACTCC

>Tufted capucin_H2B.L
ATGGCCAAATCCAGAACCAAAAAGTACAAGTACTCCAAAAGACATCAAATCCCAACCTCCAGAAAGAAAGCAAAGAAAGCACATTCCAGCACTGATTTTGGCCACAGAAATTACTCATTTGGCATAAACAGGGTCCTAAAGGAAGTGGTGCCCCATAGAGGCATATCATCTCGCACCTTGTACCTCATGAACTCTCTGATCAACTTCATCTTGCAACACATTGCCATGAAAGCTTACAGGCTGACGTACATCAGAAATCGCTGTACTCTCACCCCTGAAGATATCCTGAAGGCAGTGTATTTGCTGTTGCCTGAGAAAACAGCTAACTATGCAGCGGTTTTTGGAAGTGAAGGGGTCTACAGATATGTCTACTCC

>White-faced Sapajou_H2B.L
ATGGCCAAATCCAGAACCAAAAAGTACAAGTACTCCAAAAGACATCAAATCCCAACCTCCAGAAAGAAAGCAAAGAAAGCACATTCCAGCACTGATTTTGGCCACAGAAATTACTCATTTGGCATAAACAGGGTCCTAAAGGAAGTGGTGCCCCATAGAGGCATATCATCTCGCACCTTGTACCTCATGAACTCTCTGATCAACTTCATCTTGCAACACATTGCCATGAAAGCTTACAGGCTGACGTACATCAGAAATCGCTGTACTCTCACCCCTGAAGATATCCTGAAGGCAGTGTATTTGCTGTTGCCTGAGAAAACAGCTAACTATGCAGCGGTTTTTGGAAGTGAAGGGGTCTACAGATATGTCTACTCC

>Orangutan_H2B.L
ATGGCTAGGTCCACCACCAAAAAGTATAAGTACTCCAAAAGACATCAAACCCCAACCTCCAGAAAGAAAGCAAAGAAAGCACATTCCAGCATTGATTTTGGCCACGGAAATTACTCATTCTTCATAAACAAGGTCCTAAAGGAAGTGATGTCCCATAGAGGCATATCATCTCACACCTTGGACCTCATGAATGCTCTGATTAACTTCTTCTTTCAACACATTGCCATAAAAGCTTACAGGCTGATGTATTCCAGAAATTGCTGTAGTCTCCCCCCTGAAGATATCCTGAAGGCTGTGTATTTGCTGTTGCCTCAGAAAACAGCTAACTATGCAGTGGCTTTTGGAAGTGAAGTGGTCCACAGATATGTCCACTCC

>Gibbon_H2B.L
ATGGCTAGATACAGCACCAAAAAGTATAAGTACTCCAAAAGACATCAAAGCCCAACCTCCAGAAAGAAAGCAAAGAAAGCACATTCCAGCATTGATTTTGGCCACGGAAATTACTCATTCTTCGTAAACAAGGTCCTAAAGGAAGTGGTGCCCCATAGAGGCATATCGTCTCGCACCTTGGACCTCATGAAGACTCTGATTAACTTCTTCTTTCAACATATTGCCATGAAAGCTTACAGGCTGATGTATTTCAGAAATCGCTGTACTCTCCCCGCTGAAGATATCCTGAAGGCAGTGTATTTGCTGTTGCCTCAGAAAACAGCTAACTATGCAGCGGCTTTTGGAAGTGAAGTGGTCCACAGATATGTCCACTCC

>Silvery gibbon_H2B.L
ATGGCTAGATCCAGCACCAAAAAGTATAAGTACTCCAAAAGACATCAAAGCCCAACCTCCAGAAAGAAAGCAAAGAAAGCACATTCCAACATTGATTTTGGCCACGGAAATTACTCATTCTTCATAAACAAGGTCCTAAAGGAAGTGGTGTCCCGTAGAGGCATATCGTCTCGCACCTTGGACCTCATGAAGACTCTGATTAACTTCTTCTTTCAACATATTGCCATGAAAGCTTACAGGCTGATGTATTTCAGAAATCGCTGTACTCTCCCCGCTGAAGATATCCTGAAGGCAGTGTATTTGCTGTTGCCTCAGAAAACAGCTAACTATGCAGCGGCTTTTGGAAGTGAAATGGTCCACAGATATGTCCACTCC

>Francois’ leaf monkey_H2B.L
ATGGCTAGATCCAGCACCAAAAAGTATAAGTACTCCAAAAGACATCAAAGCCCAACCTCCAGA---------AAGAAAGCACATTCCAGCATTGATTGTGTCCATGGAAATTACTCATTCTTAGTAAACAAGGTCCTAAGGGAAGTGGTGTCCCATAGAGGCATATCGTCTCGCACCTTGGACCTCATGAACACTCTGATTAACAACTTCCTTCAACACATTGCCATGAAAGCTTATAGGTTGATGTATTTCAGAAATCGCTGTACTCTCACCGCTGAAGATATCCTGAAGGCAGTGTATTTGCTGTTGCCTCAGAAAACAGCTAACTATGCAGTGGCTTTTGGAAGTGAAGTGTTCCACAGATATGTCCACTCC

>Crab-eating macaque_H2B.L
ATGGCTAGATCCAGCACCAAAAAGCATAAGTACTCCAAAAGACATCAAAGCCCAACCTCCAGA---------AAGAAAGCACATTCCAGCATTGATTTTGTCCATGGAAATTACTCATTCTTCGTAAACAAGGTCCTAAAGGAAGTGGTGTCCCATAGAGGCACATCGTCTCGCACCTTGGACCTCATGAACACTCTGATTAACAACTTCTTTCAACACATTTCCATGAAAGCTTACAGGTTGATGTATTTCAGAAATCGCTGTACTCTCACCCCTGAAGATATCCTGAAGGCAGCGTATTTGCTGTTGCCTCAGAAAACAGCCAACTACGCAGTGGCTTTTGGAAGTGAAGTGTTCCGCAGATATGTCCACTCC

>Pig-tailed macaque_H2B.L
ATGGCTAGATCCAGCACCAAAAAGCATAAGTACTCCAAAAGACATCAAAGCCCAACCTCCAGA---------AAGAAAGCACATTCCAGCATTGATTTTGTCCATGGAAATTACTCATTCTTCGTAAACAAGGTCCTAAAGGAAGTGGTGTCCCATAGAGGCACATCGTCTCGCACCTTGGACCTCATGAACACTCTGATTAACAACTTCTTTCAACACATTTCCATGAAAGCTTACAGGTTGATGTATTTCAGAAATCGCTGTACTCTCACCCCTGAAGATATCCTGAAGGCAGCGTATTTGCTGTTGCCTCAGAAAACAGCTAACTACGCAGTGGCTTTTGGAAGTGAAGTGTTCCGCAGATATGTCCACTCC

>Rhesus macaque_H2B.L
ATGGCTAGATCCAGCACCAAAAAGCATAAGTACTCCAAAAGACATCAAAGCCCAACCTCCAGA---------AAGAAAGCACATTCCAGCATTGATTTTGTCCATGGAAATTACTCATTCTTCGTAAACAAGGTCCTAAAGGAAGTGGTGTCCCATAGAGGCACATCGTCTCGCACCTTGGACCTCATGAACACTCTGATTAACAACTTCTTTCAACACATTTCCATGAAAGCTTACAGGTTGATGTATTTCAGAAATTGCTGTACTCTCACCCCTGAAGATATCCTGAAGGCAGCGTATTTGCTGTTGCCTCAGAAAACAGCTAACTACGCAGTGGCTTTTGGAAGTGAAGTGTTCCGCAGATATGTCCACTCC

>Angolan colobus_H2B.L
ATGGCTAGATCCAGCACCAAAAAGTATAAGTACTCCAAAAGACATCAAAGCCCAACCTCCAGA---------AAGAAAGCACATTCCAGCATTGATTTTGTCCATGGAAATTACTCATTCTTCATAAACAAGGTCCTAAAGGAAGTGATGTCCCATAGAGGCATATTGTCTCGCACCTTGGACCTCATGAACACTCTGATTAACAACTTCTTTCAACACATTGCCATGAAAGCTTACAGGTTGATGTATTTCAGAAATCGCTGTACTCTCACCCCTGAAGATATCCTGAAGGCAGTGTATTTGCTGTTGCCTCAGAAAACAGCTAACTATGCTGTGGCTTTTGGAAGTGAAGTGTTCTGCAGATATGTCCACTCC

>Ugandan red colobus_H2B.L
ATGGCTAGATCCAGCACCAAAAAGTATAAGTACTCCAAAAGTCATCAAAGCCCAACCTCCAGA---------AAGAAAGCACATTCCAGCATTGATTTTGTCCACGGAAATTACTCATTCTTCATAAACAAGGTCTTAAAGGAAGTGGTGTCCCATAGAGGCATATCGTCTCGCACCTTGGACCTCATGAACACTCTGATTAACAACTTCTTTCAACACATTGCCATGAAAGCTTACAGGTTGATGTATTTCAGAAATCGCTGTACTCTCACCCCTGAAGATATCCTGAAGGCAGTGTATTTGCTGTTGCCTCAGAAAACAGCTAACTATGCAGTGGCTTTTGGAAGTGAAGTGTTCTGCAGATATGTCCACTCC

H2B.N
>Marmoset_H2B.N
ATGGACTTCATTCGCTTAAATAATCTAACATTCCCTAAGAACAAGACTGAACTTTATTTCCCAGTCAAAAAGAAGTATGAGTGGGCTAACTCAGCCACTGGGAAGAAGAGGAGGTGGAGAAACAAGAGGAGGAAGGAAGCCTATTTCAGTTACATGGGGAAAATCCTAAAGCAAACCCACCCTGACTTCAGCGGGAGCTCCTGGGTCTTGTATGCACTGGGTACTCTGAATGCTGGGCAACTGGAATGGGTTAGCCTGGAGGCATTTAGACTGTCCTTCTACAACCACAGAAGAGCCATCACTGGCAGAGAGATCCTTGGCGCAGTTAAGCAGAGATCCTTTCAGAAGAGCTTT

>Orangutan_H2B.N
ATGTATTTCATTTGCTTAAATGACCTAAGATTCCCTAAGAACAAGACTGAGCTTTATTTCCCAGTCAAAAAGAAGTATGAGTGGGCCAACTCAGCCACTGGGAAGAAGAGGACGTGGAGAAAGAAGAGGAGGAAGGAAGCCTATTTTAGTTACATGGGGAAAATCCTAAAGCAAATCCACCCTGATTTCAGCGGGCGTTCCTGGGTCTTGTATGCACTAGGTGCCCTGAATGCTTGGCAACTGGAATGGGTTAGCCTGGAGGCATTTAGACTGTCCTTCTACAACCACAGAAGAGCCATCACTGGCAGAGAGGTCCTTGGCGCAGTTAAGCAGAGATCTTCTCAGAAGAGCTTT

>Ugandan red colobus_H2B.N
ATGTATTTCATTTGCTTAAATGACCTAAGATTCCCTAAGAACAAGACTGAGCTTTATTTCCCAGTCAAAAAGAAGTATGAGTGGGCCAACTCAGCCACTGGGAAGAAGAGGAGGTGGAGAAAGAAGAGGAGGAAGGAAGCCTATTTTATTTACGTGGGGAGAATCCTAAAGCAAATCCACCCTGATTTCAGCGGGCGCTCCTGGGTCTTGTATGCACTAGGTGCTCTGAATGCTTGGCAACTGGAATGGGTTAGCCTGGAGGCATTTAGACTGTCCTTCTACAACCACAGAAGAGCCATCACTGGCAGAGAGATCCTTGGCGCAGTTAAGCAGAGATCTTCTCAGAAGAGCTTT

>Gibbon_H2B.N
ATATATTTCATTTGCTTAAATGACCTAAGATTCCCTAAGAACAAGACTGAGCTTTATTTCCCAGTCAAAAAGAAGTATGAGTGGGCCAACTCAGCCACTGAGAAGAAGAGGAGGTGGAGAAAGAAGAGGAGGAAGGAAGCCTATTTTAGTTACATGGAGAAAATCCTAAAGCAAATCCACCCTGATTTCAGTGGGCGTTCCTGGGTCTTGTATGCACTAGGTGCCCTGAATGCTTGGCAACTGGAATGGGTTAGCCTGGAGGCATTTAGACTGTCCTTCTACAACCACAGAAGAGCCATCACTGGCAGAGAGATCCTTGGCGCAGTTAAGCAGAGATCTTCTCAGAAGAGCTTT

>Angolan colobus_H2B.N
ATGTATTTCATTTGCTTAAATGACCTAAGATTCCCTAAGAACAAGACTGAGCTTTATTTCCCAGTCAAAAAGAAGTATGAGTGGGCCAACTCAGCCACTGGGAAGAAGAGGAGGTGGAGAAAGAAGAGGAGGAAGGAAGCCTATTTTAGTTACGTGGGGAAAATCCTAAAGCAAATCCACCCTGATTTCAGCGGGTGCTCCTGGGTCTTGTATGCACTAGGTGCTCTGAATGCTTGGCAACTGGAATGGGTTAGCCTGGAGGCATTTAGACCGTCCTTCTACAACCACAGAAGAGCCATCACTGGCAGAGAGATCCTTGGCGCAGTTAAGCAGAGATCTTCTCAGAAGAGCTTT

>Bonobo_H2B.N
ATGTATTTCATTTGCTTAAATGACCTAAGATTCCCTAAGAAGAAGACTGAGCTTTATTTCCCAGTCAAAAAGAAGTATGAGTGGGCCAACTCAGCCACTGGGAAGAAGAGGAGGTGGAGAAAGAAGAGGAGGAAGGAAGCCTATTTTAGTTACATGGGGAAAATCCTAAAGCAAATCCACCCTGATTTCAGCGGGCGTTCCTGGGTCTTGTATGCACTAGGTGCCCTCAATGCTTGGCAACTGGAATGGGTTAGCCTGGAGGCATTTAGGCTGTCCTTCTACAACCACAGAAGAGCCATCACTGGCAGAGAGATCCTTGGTGCAGTTAAGCAGAGATCTTCTCAGAAGAGCTTT

>Human_H2B.N
ATGTATTTCATTTGCTTAAATGACCTAAGATTCCCTAAGAACAAGACTGAGCTTTATTTCCCAGTCAAAAAGAAGCATGAGTGGGCCAACTCAGCCACTGGGAAGAAGAGGAGGTGGAGAAAGAAGAGGAGGAAGGAAGCCTATTTTAGTTACATGGGGAAAATCCTAAAGCAAATCCACCCTGATTTCAGCGGGCGTTCCTGGGTCTTGTATGCACTAGGTGCCCTCAATGCTTGGCAACTGGAATGGGTTAGCCTGGAGGCATTTAGGCTGTCCTTCTACAACCACAGAAGAGCCATCACTGGCAGAGAGATCCTTGGCGCAGTTAAGCAGAGATCTTCTCAGAAGAGCTTT

>Silvery gibbon_H2B.N
ATGTATTTCATTTGCTTAAATGACCTAAGATTCCCTAAGAACAAGACCGAGCTTTATTTCCCAGTCAAAAAGAAGTATGAGTGGGCCAACTCAGCCACTGGGAAGAAGAGGAGGTGGAGAAAGAAGAGGAGGAAGGAAGCCTATTTTAGTTACATGGAGAAAATCCTAAAGCAAATCCACCCTGATTTCAGTGGGCGTTCCTGGGTCTTGTATGCACTAGGTGCCCTGAATGCTTGGCAACTGGAATGGGTTAGCCTGGAGGCATTTAGACTGTCCTTCTACAACCACAGAAGAGCCATCACTGGCAGAGAGATCCTTGGCGCAGTTAAGCAGAGATCTTCTCAGAAGAGCTTT

>Chimpanzee_H2B.N
ATGTATTTCATTTGCTTAAATGACCTAAGATTCCCTAAGAACAAGACTGAGCTTTATTTCCCAGTCAAAAAGAAGTATGAGTGGGCCAACTCAGCCACTGGGAAGAAGAGGAGGTGGAGAAAGAAGAGGAGGAAGGAAGCCTATTTTAGTTACATGGGGAAAATCCTAAAGCAAATCCACCCTGATTTCAGCGGGCGTTCCTGGGTCTTGTATGCACTAGGTGCCCTCAATGCTTGGCAACTGGAATGGGTTAGCCTGGAGGCATTTAGGCTGTCCTTCTACAACCACAGAAGAGCCATCACTGGCAGAGAGATCCTTGGTGCAGTTAAGCAGAGATCTTCTCAGAAGAGCTTT

>Gorilla_H2B.N
ATGTATTTCATTTGCTTAAATGACCTAAGATTCCCTAAGAACAAGACTGAGCTTTATTTTCCAGTCAAAAAGAAGTATGAGTGGGCCAACTCAGCCACTGGGAAGAAGAGGAGGTGGAGAAACAAGAGGAGGAAGGAAGCCTATTTTAGTTACGTGGGGAAAATCCTAAAGCAAATCCACCCTGATTTCAGCGGGCGTTCCTGGGTCTTGTATGCACTAGGTGCCCTCAATGCTTGGCAACTGGAATGGGTTAGCCTGGAGGCATTTAGGCTGTCCTTCTACAACCACAGAAGAGCCATCACTGGCAGAGAGATCCTTGGCGCAGTTAAGCAGAGATCTTCTCAGAAGAGCTTT

>Proboscis monkey_H2B.N
ATGTATTTCATTTGCTTAAATGACCTAAGATTCCCTAAGAACAAGACTGAGCTTTATTTCCCAGTCAAAAAGAAGTATGAGTGGGCCAACTCAGCCACTGGGAAGAAGAGGAGGTGGAGAAACAAGAGGAGGAAGGAAGCCTATTTTGGTTACGTGGGGAAAATCCTAAAGCAAATCCACCCTGATTTCAGCGGGCGCTCCTGGGTCTTGTATGCACTAGGTGCTCTGAATGCTTGGCAACTGGAATGGGTTAGCCTGGAGGCATTTAGACTGTCCTTCTACAACCACAGAAGAGCCATCACTGGCAGAGAGATCCTTGGCGCAGTTAAGCAGAGATCTTCTCAGAAGAGCTTT

>Black snub-nosed monkey_H2B.N
ATGTATTTCATTTGCTTAAATGACCTAAGATTCCCTAAGAACAAGACTGAGCTTTATTTCCCAGTCAAAAAGAAGTATGAGTGGGCCAACTCAGCCACTGGGAAGAAGAGGAGGTGGAGAAAGAAGAGGAGGAAGGAAGCCTATTTTAGTTACGTGGGGAAAATCCTAAAGCAAATCCACCCTGATTTCAGCGGGCGCTCCTGGGTCTTGTATGCACTAGGTGCTCTGAATGCTTGGCAACTGGAATGGGTTAGCCTGGAGGCATTTAGACTGTCCTTCTACAACCACAGAAGAGCCATCACTGGTAGAGAGATCCTTGGCGCAGTTAAGCAGAGATCTTCTCAGAAGAGCTTT

>Francois’ leaf monkey_H2B.N
ATGTATTTCATTTGCTTAAATGACCTAAGATTCCCTAAGAACAAGACTGAGCTTTATTTCCCAGTCAAAAAGAAGTATGAGTGGGCCAACTCAGCCACTGGGAAGAAGAGGAGGTGGAGAAAGAAGAGGAGGAAGGAAGCCTATTTTAGTTATGTGGGGAAAATCCTAAAGCAAATCCACCCTGATTTCAGCGGGCGCTCCTGGGTCTTGTATGCACTAGGTGCTCTGAATGCTTGGCAACTGGAATGGGTTAGCCTGGAGGCATTTAGACTGTCCTTCTACAACCACAGAAGAGCTATCACTGGCAGAGAGATCCTTGGCGCAGTTAAGCAGAGATCTTCTCAGAAGAGCTTT

>Golden snub-nosed monkey_H2B.N
ATGTATTTCATTTGCTTAAATGACCTAAGATTCCCTAAGAACAAGACTGAGCTTTATTTCCCAGTCAAAAAGAAGTATGAGTGGGCCAACTCAGCCACTGGGAAGAAGAGGAGGTGGAGAAAGAAGAGGAGGAAGGAAGCCTATTTTAGTTACGTGGGGAAAATCCTAAAGCAAATCCACCCTGATTTCAGCGGGCGCTCCTGGGTCTTGTATGCACTAGGTGCTCTGAATGCTTGGCAACTGGAATGGGTTAGCCTGGAGGCATTTAGACTGTCCTTCTACAACCACAGAAGAGCCATCACTGGTAGAGAGATCCTTGGCGCAGTTAAGCAGAGATCTTCTCAGAAGAGCTTT

>Green monkey_H2B.N
ATGTATTTCATTTGCTTAAATGACCTAAGATTCCCTAAGAACAAGACTGAGCTTTATTTCCCAGTCAAAAAGAAGTATGAGTGGGCCAACTCAGCCACTGGGAAGAAGAGGAGGTGGAGAAAGAAGAGGAGGAAGGAAGCCTATTTTAGTTACGTGGGGAAAATCCTAAAGCAAATCCACCCTGATTTCAGCGGGCGCTCCTGGGTCTTGTATGCACTAGGTGCTCTGAATGCTTGGCAACTGGAATCGGTTAGCCTGGAGGCATTTAGACTGTCCTTCTACAACCACAGAAGAGCCATCACTGGCAGAGAGATCCTTGGCGCAGTTAAGCAGAGATCTTCTCAGAAGAGCTTT

>Olive baboon_H2B.N
ATGTATTTCATTTGCTTAAATGACCTAAGATTCCCTAAGAACAAGACTGAGCTTTATTTCCCAGTGAAAAAGAAGTATGAGCGGGCCAACTCAGCCACTGGGAAGAAGAGGAGGTGGAGAAAGAAGAGGAGGAAGGAAGCCTATTTTAGTTACGTGGGGAAAATCCTAAAGCAAATCCACCCTGATTTCAGCGGGCGCTCCTGGGTCTTGTATGCACTAGGTGCTCTGAATGCTTGGCAACTAGAATCAGTTAGCCTGGAGGCATTTAGACTGTCCTTCTACAACCACAGAAGAGCCATCACTGGCAGAGAGATCCTTGGCGCAGTTAAGCAGAGATCTTCTCAGAAGAGCTTT

>Hamadryas baboon _H2B.N
ATGTATTTCATTTGCTTAAATGACCTAAGATTCCCTAAGAACAAGACTGAGCTTTATTTCCCAGTGAAAAAGAAGTATGAGCGGGCCAACTCAGCCACTGGGAAGAAGAGGAGGTGGAGAAAGAAGAGGAGGAAGGAAGCCTATTTTAGTTACGTGGGGAAAATCCTAAAGCAAATCCACCCTGATTTCAGCGGGCGCTCCTGGGTCTTGTATGCACTAGGTGCTCTGAATGCTTGGCAACTAGAATCAGTTAGCCTGGAGGCATTTAGACTGTCCTTCTACAACCACAGAAGAGCCATCACTGGCAGAGAGATCCTTGGCGCAGTTAAGCAGAGATCTTCTCAGAAGAGCTTT

>Crab-eating macaque_H2B.N
ATGTATTTCATTTGCTTAAATGACCTAAGATTCCCTAAGAACAAGACTGAGCTTTATTTCCCAGTGAAAAAGAAGTATGAGCGGGCCAACTCAGCCACTGGGAAGAAGAGGAGGTGGAGAAAGAAGAGGAGGAAGGAAGCCTATTTTAGTTACGTGGGGAAAATCCTAAAGCAAATCCACCCTGATTTCAGCGGGCGCTCCTGGGTCTTGTATGCACTAGGTGCTCTGAATGCTTGGCAACTGGAATCGGTTAGCCTGGAGGCATTTAGACTGTCCTTCTACAACCACAGAAGAGCCATCACTGGCAGAGAGATCCTTGGCGCAGTTAAGCAGAGATCTTCTCAGAAGAGCTTT

>Drill_H2B.N
ATGTATTTCATTTGCTTAAATGACCTAAGATTCCCTAAGAACAAGACTGAGCTTTATTTCCCAGTGAAAAAGAAGTATGAACGGGCCAACTCAGCCACTGGGAAGAAGAGGAGGTGGAGAAAGAAGAGGAGGAAGGAAGCCTATTTTAGTTACGTGGGGAAAATCCTAAAGCAAATCCACCCTGATTTCAGCGGGCGCTCCTGGGTCTTGTATGCACTAGGTGCTCTGAATGCTTGGCAACTGGAATCGGTTAGCCTGGAGGCATTTAGACTGTCCTTCTACAACCACAGAAGAGCCATCACTGGCAGAGAGATCCTTGGCGCAGTTAAGCAGAGATCTTCTCAGAAGAGCTTT

>Gelada_H2B.N 
ATGTATTTCATTTGCTTAAATGACCTAAGATTCCCTAAGAACAAGACTGAGCTTTATTTCCCAGTGAAAAAGAAGTATGAGCGGGCCAACTCAGCCACTGGGAAGAAGAGGAGGTGGAGAAAGAAGAGGAGGAAGGAAGCCTATTTTAGTTACGTGGGGAAAATCCTAAAGCAAATCCACCCTGATTTCAGCGGGCGCTCCTGGGTCTTGTATGCACTAGGTGCTCTGAATGCTTGGCAACTGGAATCGGTTAGCCTGGAGGCATTTAGACTGTCCTTCTACAACCACAGAAGAGCCATCACTGGCAGAGAGATCCTTGGCGCAGTTAAGCAGAGATCTTCTCAGAAGAGCTTT

>Pig tailed macaque_H2B.N
ATGTATTTCATTTGCTTAAATGACCTAAGATTCCCTAAGAACAAGACTGAGCTTTATTTCCCAGTGAAAAAGAAGTATGAGCGGGCCAACTCAGCCACTGGGAAGAAGAGGAGGTGGAGAAAGAAGAGGAGGAAGGAAGCCTATTTTAGTTACGTGGGGAAAATCCTAAAGCAAATCCACCCTGATTTCAGCGGGCGCTCCTGGGTCTTGTATGCACTAGGTGCTCTGAATGCTTGGCAACTGGAATCGGTTAGCCTGGAGGCATTTAGACTGTCCTTCTACAACCACAGAAGAGCCATCACTGGCAGAGAGATCCTTGGCGCAGTTAAGCAGAGATCTTCTCAGAAGAGCTTT

>Sooty mangabey_H2B.N
ATGTATTTCATTTGCTTAAATGACCTAAGATTCCCTAAGAACAAGACTGAGCTTTATTTCCCAGTGAAAAAGAAGTATGAGCGGGCCAACTCAGCCACTGGGAAGAAGAGGAGGTGGAGAAAGAAGAGGAGGAAGGAAGCCTATTTTAGTTACGTGGGGAAAATCCTAAAGCAAATCCACCCTGATTTCAGCGGGCGCTCCTGGGTCTTGTATGCACTAGGTGCTCTGAATGCTTGGCAACTGGAATCGGTTAGCCTGGAGGCATTTAGACTGTCCTTCTACAACCACAGAAGAGCCATCACTGGCAGAGAGATCCTTGGCGCAGTTAAGCAGAGATCTTCTCAGAAGAGCTTT

>Rhesus macaque_H2B.N
ATGTATTTCATTTGCTTAAATGACCTAAGATTCCCTAAGAACAAGACTGAGCTTTATTTCCCAGTGAAAAAGAAGTATGAGCGGGCCAACTCAGCCACTGGGAAGAAGAGGAGGTGGAGAAAGAAGAGGAGGAAGGAAGCCTATTTTAGTTACGTGGGGAAAATCCTAAAGCAAATCCACCCTGATTTCAGCGGGCGCTCCTGGGTCTTGTATGCACTAGGTGCTCTGAATGCTTGGCAACTGGAATCGGTTAGCCTGGAGGCATTTAGACTGTCCTTCTACAACCACAGAAGAGCCATCACTGGCAGAGAGATCCTTGGTGCAGTTAAGCAGAGATCTTCTCAGAAGAGCTTT

>Ma’s night monkey_H2B.N
ATGGACTTCATTTGCTTAAATGACCTGACATTCCCTAAGAACAAGACTGAACTTTATTTCCCAGTCAAAAAGAAGTATGAGTGGGCCAACTCAGCCACCGGAAAGAAGAGGAGGTGGAGAAACAAGAGGAGGAAGGAAGCCTATTTTAGTTACATGGGGAAAATCCTAAAGCAAACCCACCCTGACTTCAGCGGGCGCTCCTGGGTCTTGTATGCACTAGGTGCTCTGAATACTGGGCAACTGGAATGGATTAGCCTGGAGGCATTTAGACTGTCCTTCTACAACCACAGAAGAGCCATCACTGGCAGAGAGATCCTTGGCGCAGTTAAGCAGAGATCCTTTCAGAAGAGCTTT

>Squirrel monkey_H2B.N
ATGGACTTCATTTGCTTAAATGACCTAACATTCCCTAAGAACAAGACTGAACTTTATTTCCCAGTCAAAACGACGTATGAGTGGGCCAACTCAGCCACCGGGAAGAAGAGGAGGTGGAGAAACAAGAGGAGGAAGGAAGCCTATTTTAGTTACATGGGGAAAATCCTAAAGCAAACCCACCCTGACTTCAGCGGGCGCTCCTGGGTCTTGTATGCACTAGGTGCTCTGAGTGCTGGGCAACTGGAATGGGTTAGCCTGGAGGCATTTAGACTGTCGTTCTACAACCACAGAAGAGCCATCACTGGCAGAGAGATCCTTGGTGCAGTTAAGCAGAGATCCTCTCAGAAGAGCTTT

>Tufted capucin_H2B.N
ATGGACTTCATTTGCTTAAATGACCTAACATTCCCTAAGAACAAGACTGAACTTTATTTCCCAGTCAAAAAGAAGTATGAGTGGGCCAGCTCAGCCACCGGGAAGAAGAGGAGGTGGAGAAACAAGAGGAGGAAGGAAGCCTATTTTAGTTACATGGGGAAAATCCTAAAGCAA---CACCCTGACTTCAGCGGGCGCTCCTGGGTCTTGTATGCACTAGGTGCTCTGAATGCTGGGCAACTGGAATGGGTTAGCCTGGAGGCATTTAGACTGTCCTTCTACAACCACAGAAGAGCCATCACTGGCAGAGAGATCCTTGGCGCAGTTAAGCAGAGATCCTCTCAGAAGAGCTTT
