# Supplementary material for: Novel Classes and Evolutionary Turnover of Histone H2B Variants in the Mammalian Germline
Source: Mol Biol Evol. 2022 Jan 31;39(2):msac019. doi: 10.1093/molbev/msac019 (PMC8857922; doi:10.1093/molbev/msac019)
Supplement: msac019_Supplementary_Data [file msac019_supplementary_data.zip › Supplementary Data S8.txt]

Supplementary Data S8: Sequence of all H2B variants in mammalian genomes used in this study

H2B.E
>Rat_H2B.E
MPELAKSAPAPKKGSKKAVTKGQKKDGKKRKRSRKESYSIYVYKVLKQVHPDTGISSKAMGIMNSFVNDIFERIANEASRLAHYNKRSTITSREIQTAVRLLLPGELAKHAVSEGTKAVTKYTSAK

>Mouse_H2B.E
MPELAKSAPAPKKGSKKAVTKAQKKDGKKRKRSRKESYSIYVYKVLKQVHPDTGISSKAMGIMNSFVNDIFERIANEASRLAHYNKRSTITSREIQTSVRLLLPGELAKHAVSEGTKAVTKYTSAK

H2B.O
>Platypus_H2B.O.1
MPVPTEGSWKAVTKDQKTHKKRKHSCWENYVYKVLKQVHPLTSISTKAVGIVDSFIDIFKRITSDASHLARYNKCSTITSREIQTAVQLMLPGELDRYAGSEGTKAITKYTTAK

>Platypus_H2B.O.2
MSDSVKSVPVPTEGSWKAVTKDQKAREKRKHRRRENYSIYVYKVLKQVHPLTSISTKAVGIMDSFINDIFERIASEASRLARYNKRSTITSREIQTAVLLTLPGELARHAVSEGTKAITKYTSAK

>Platypus_H2B.O.3
MSDTVKSVPVPTEGSWKAVAKDQKTRKKRKHSRRENYSIYVYKVLKQVHPLTSISTKAVGIMDSFINDIFDRIASEASRLARYTKRSTIASREIQTAVLLTLPGELARHAVSEGTKAITKYTSAK

H2B.1
>Armadillo_H2B.1
MPELSSKGTTISKKGFKKAVTKTQKKEGKKRKRCRKESYSIYIYKVLKQVHPDTGISSKAMSIMNSFVTDIFERIAGEASRLAHYNKRSTITSREIQTAVRLLLPGELAKHAVSEGTKAVTKYTSSK

>Elephant_H2B.1.1
MPEVTSSGTAVPKRNFKKAVTKTQKKEGKKRKSCRKESYSIYIYKVLKQVHPDTGISSKAMSIMNSFVIDIFERIVSEASRLAHYNKRSTITSREIQTAVPLLLPGELAKHAVSEGTKAVTKYTSSK

>Elephant_H2B.1.2
MPELTSKGTTISKKGFKKAVTKTQKKEGKKRKRCRKESYSIYIYKVLKQVHPDTGISSKAMSIMNSFVTDIFERVAGEASRLAHYNKRSTITSREIQTAVRLLLPGELAKHAVSEGTKAVTKYTSSK

>Panda_H2B.1.1
MPELTSKGTTISKKGFKKAVTKTQKKEGKKRKRCRKESYSIYIYKVLKHVHPDTGISSKAMSIMNSFVSDIFERIAGEASRLAHYNKRSTITSREIQTAVRLLLPGELAKHAVSEGTKAVTKYTSSK

>Panda_H2B.1.2
MPELTSKGTTISKKGFKKAVTKTEKKEGKKRKRCRKESYSIYIYKVLKQVHPDTGISSKAMSIMNSFVSDIFERIAGEASRLAHYNKRSTITSREIQTAVRLLLPGELAKHAVSEGTKAVTKYTSSK

>Dog_H2B.1
MPELTSKGTTISKKGFKRAVAKTQKKEGKKRRRCRKESYSVYVYKVLKQVHPDTGISSKAMGIMNSFVNDIFERIAGEASRLAHYNKRSTITSREIQTAVRLLLPGELAKHAVSEGTKAVTKYTSSK

>Cat_H2B.1.1
MPELTSKGTTISKKGFKKAVTKTQKKEGKKRKRCRKESYSIYIYKVLKQVHPDTGISSKAMSIMNSFVTDIFERIAGEASRLAHYNKRSTITSREIQTAVRLLLPGELAKHAVSEGTKAVTKYTSSK

>Cat_H2B.1.2
MAELISNGTTISKKCFKKAVTKIQKKEGKRRRCRRESYSVYVYKVLKQVHPDTGISSKAMSTMNSFVGDIFERIAGEASRLAHYNKHSTITSREIQTAVRLLLPGELAKHAVSEGTKAVTKYTSAK

>Rhino_H2B.1.1
MPELSSKGTTISKKGFKKAVTKTQKKEGKKRKRCRKESYSIYIYKVLKQVHPDTGISSKAMSIMNSFVTDIFERIAGEASRLAHYNKHSTITSREIQTAVRLLLPGELAKHAVSEGTKAVTKYTSSK

>Rhino_H2B.1.2
MPEGTSKGTTASKKGFKNKAMVKTQEKERKKRKRCRKESYSIYIYKVLKQVYPDTGISSQAMSIVNSFVNDIFERIAGEASRLARYNKRLTITSREIQTAVRLLLPGELAKHAVSEGTKAVTKYTSSK

>Horse H2B.1
MPELSSKGATISKKGFKKAVTKTQKKEGKKRKRCRKESYSIYIYKVLKQVHPDTGISSKAMSIMNSFVTDIFERIAGEASRLAHYSKHSTITSREIQTAVRLLLPGELAKHAVSEGTKAVTKYTSSK

>Cow_H2B.1.1
MPELYSKGATISKKGFKKAVIKTQKKEGKKRRRCRKESYSIYIYKVLKQVHPDTGISSKAMSIMNSFVTDIFERIAGEASRLAHYNKRSTITSREIQTAVRLLLPGELAKHAVSEGTKAVTKYTSSK

>Cow_H2B.1.2
MPELTTKGTTISKKGFKKAVTKTQKKEGKKRKRCRKESYSIYIYKVLKQVHPDTGISSKAMSIMNSFVSDIFERVAGEASRLAHYNKRSTITSREIQTAVRLLLPGELAKHAVSEGTKAVTKYTSSK

>Sheep_H2B.1.1
MPEVSSKGATISKKGFKKAVTKTQKKEGKKRRRCRRESYSIYIYKVLKQVHPDTGISSKAMSIMNSFVTDIFERIAGEASRLAHYNKRSTITSREIQTAVRLLLPGELAKHAVSEGTKAVTKYTSSK

>Sheep_H2B.1.2
MPELTTKGTTISKKGFKKAVTKTQKKEGKKRKRCRKESYSIYIYKVLKQVHPDTGISSKAMSIMNSFVSDIFERIAGEASRLAHYNKRSTITSREIQTAVRLLLPGELAKHAVSEGTKAVTKYTSSK

>Pig_H2B.1.1
MPELSSKGATISKKGFKKAATKTQKKEGKKRRRGRKESYSIYIYKVLKQVHPDTGISSKAMSIMNSFVTDIFERIAGEASRLAHYSKRSTITSREIQTAVRLLLPGELAKHAVSEGTKAVTKYTSSK

>Pig_H2B.1.2
MPELTSKGTTISKKGFKKAVTKTQKKEGKKRKRCRKESYSIYIYKVLKQVHPDTGISSKAMSIMNSFVTDIFERIASEASRLAHYNKRSTITSREIQTAVRLLLPGELAKHAVSEGTKAVTKYTSSK

>Rabbit_H2B.1 
MPEITSKGATISKKGFKKAVTKTQKKEGKKRKRSRKESYSIYIYKVLKQVHPDTGISSKAMSIMNSFVSDIFERISGEASRLAHYNKHSTITSREIQTAVRLLLPGELAKHAVSEGTKAVTKYTSSK

>Guinea Pig_H2B.1
MPELTSKVATISKKGFKKAVIKTQKKEGKKRKKSRKESYSIYIYKVLKQVHPDTGISSKAMSILNSFVSDIFERVSCEASRLAHYNKRSTISSREIQTAVRLLLPGELAKHAVSEGTKAVTKYTSSK

>Rat_H2B.1
MPEVSAKGTTISKKGFKKAVTKTQKKEGRKRKRCRKESYSIYIYKVLKQVHPDTGISSKAMSIMNSFVTDIFERIAGEASRLAHYNKRSTITSREIQTAVRLLLPGELAKHAVSEGTKAVTKYTSSK

>Mouse_H2B.1
MPEVAVKGATISKKGFKKAVTKTQKKEGRKRKRCRKESYSIYIYKVLKQVHPDTGISSKAMSIMNSFVTDIFERIASEASRLAHYNKRSTITSREIQTAVRLLLPGELAKHAVSEGTKAVTKYTSSK

>Human_H2B.1
MPEVSSKGATISKKGFKKAVVKTQKKEGKKRKRTRKESYSIYIYKVLKQVHPDTGISSKAMSIMNSFVTDIFERIASEASRLAHYSKRSTISSREIQTAVRLLLPGELAKHAVSEGTKAVTKYTSSK


H2B.K
>Platypus_H2B.K
MSPEGGQQQQQQPRPRARGDRRPKRRTRRKETYSVYIYKVLKQVHPDTGISSKAMSIMNSFVNDVFEQLAGEAARLAQYLGRSTLTSREVQTAVRLLLPGELAKHAVSEGTKAVTKYTSSK

>Elephant_H2B.K
MSAELGQQQQQQQSGGQRGRSSGDKKPKKRSRRKENYSVYIYKVLKQVHPDISISSKAMSIMNSFVNDVFERLAGEATRLAQYSGRTTLTSREVQTAARLLLPGELAKHAVSEGTKAVTKYISSK

>Panda_H2B.K
MSAEHGRQQQPGGRRGRSSGDKKSRKRSRRKETYSMYIYKVLKQVHPDIGISSKAMSIMNSFVNDVFERLAGEAARLAQYSGRTTLTSREVQTAVRLLLPGELAKHAVSEGTKAVTKYTSSK

>Dog_H2B.K.1
MGAEHGQQPQSGGRRGRGSGDKKSKKRSRRKETYSMYIYKVLKQVHPDIGISSKAMSIMNSFVNDVFERLAGEAARLAQYSGRTTLTSREVQTAVRLLLPGELAKHAVSEGTKAVTKYTSSK

>Dog_H2B.K.2
MGTEHGQQPQSGGRRGHGSGDKKSKKHSRRKETYSMYIYKVLKQVHPDIGIFSKAMSIMNSFVNDVFERLAGKAAQLAQYLGQTTLTSWEVQTAVRWLLPGELAKHAISEGTKAITKYTGSK

>Cat_H2B.K
MSAEHGQQQQSGGRRGRSSGDKKSKKRSRRKETYSMYIYKVLKQVHPDIGISSKAMSIMNSFVNDVFERLAGEAARLAQYSGRTTLTSREVQTAVRLLLPGELAKHAVSEGTKAVTKYTSSK

>Rhino_H2B.K
MSTEHGQQHHPGGRRGCSPGDKKFKKRSRRKETYSMYIYKVLKQVHPDIGISSKAMSIMNSFVNDVFERLAGEAARLAQYSGRTTLTSREVQTAVRLLLPGELAKHAVSEGTKAVTKYTSSK

>Horse_H2B.K
MSTEHGQQHQSGGRRGCSSGDKKSKKRSRRKETYSMYIYKVLKQVHPDIGISSKAMSIMNSFVNDVFERLAGEAAQLAQYSGRTTLTSREVQTAVRLLLPGELAKHAVSEGTKAVTKYTSSK

>Cow_H2B.K.1
MSAEHGQLQQSGGRRGRSPGDKKSRRRSRRKETYSMYIYKVLKQVHPDIGISSKAMSIMNSFVNDLFERLAGEAARLAQYSGRTTLTSREVQTAVRLLLPGELAKHAVSEGTKAVTKYTSSK

>Cow_H2B.K.2
MSAEHGQLQQSGGRRGRSPGDKKSRRRSRRKETYSMYIYKVLKQVHPDIGISSKAMSIVNLFVNDLFERLAGKAAWLAQYSGRTTLTSREVQTAVRLLLPGELAKHAVSEGTKAVTKYTSSK

>Cow_H2B.K.3
MSAEHGQLQQSGGRRGRSPGDKKSRRRSRRKETYSMYIYKVLKQVHPDIGISSKAMSIMNSFVNDLFERLAGEAARLAQYSGRTTLTSREVQTAVRLLLPGELAKHAVSEGTKAVTKYTSSK

>Sheep_H2B.K
MSAEHGQLQQAGGRRGRSPGDKKSRRRSRRKETYSMYIYKVLKQVHPDIGISSKAMSIMNSFVNDLFERLAGEAARLAQYSGRTTLTSREVQTAVRLLLPGELAKHAVSEGTKAVTKYTSSK

>Pig_H2B.K
MSSAHGQQQQQQQQQQQQQQQGGGRRGRSSGEKKSKKRNRRKETYSMYIYKVLKQVHPDIGISSKAMSIMNSFVNDVFERLAGEAARLAQYSGRTTLTSREVQTAVRLLLPGELAKHAVSEGTKAVTKYTSSK

>Rabbit_H2B.K
MSAERGQQQQQASSRRGRSSGNKKSRKRSKRKETYSMYIYKVLKQVHPDIGISARAMSIMNSFVNDVFERLAGEAAQLAQYSGRSTLTSREVQTAVRLLLPGELAKHAVSEGTKAVTKYTSSK

>Human_H2B.K
MSAEYGQRQQPGGRGGRSSGNKKSKKRCRRKESYSMYIYKVLKQVHPDIGISAKAMSIMNSFVNDVFEQLACEAARLAQYSGRTTLTSREVQTAVRLLLPGELAKHAVSEGTKAVTKYTSSK

H2B.L
>Platypus_H2B.L
MARVTGSSGNRKKSRSQNPPKRSYNHCPKGSYFLYINKILKLVHPEKTISSKTLEVVNTFINDIFERLAAKASRLVHKKRHLTLQIWAIQEAVDLLLPGELAKYATAHGNKAVERY

>Tassmanian Devil_H2B.L
MAKAVKSNESEKSSSTCQEKKRKPSQKNLLNRNYSLYTHRVLREVVPNQGLSSKTADVMNRMINNILERIAEEACNLLCYKRHLTLSHQDLQMAVYRLLPNELAKHAVAFGTRAVTSYNDSKSPINL

>Opposum_H2B.L
MTKAVRSNESQKLTTNQEKKKKKKKKLLLSRNYSLYTHRVLKEVIPNQGLTYKTTEIMNSMINNILERIAEEAGNLLCYKRHLTLGHQDIQMAVYRLLPDELAKHAVAFGTRAVTTYNDS

>Armadillo_H2B.L
MARSISRKYSCSRDYLSTISRKKSHSSTVLGQRNYSLYVNRVLKEVAPERSISSRTLDVMNTLINNIFERIAMEACNMMYFRNRCTLTPEDIKKAVYLLLPGKLAKYAVAFGSEAVTRYARS

>Elephant_H2B.L
MARSIIKKYRYSNGHLSSISIKKLHSSTNFGHRNYSLYVNRVLKEVVPQRGISSRTLDVMNTLINNIFKCIATEACNLMYFRNRCTLTPEDIQRAVYVRLPGKLAKHAVAFGSEAVNRYVHS

>Panda_H2B.L
MARSITKKNKRSRGHRSPISKKKSHSSTDFGRRNYSLYINRVLKEVVPQRSISSRTLDVMNTLIKDIFERISVEARSLMCFRNRCTLTPEDIQKAVYLLLPGKLAKYAVAFGSEAVQRYVQS

>Dog_H2B.L
MARSITRKTRGRQSPISRKKSHSSTNFGHRNYSLYVNRVLKEVVPQRGISSRTLDIMNTLINDIFELISMEACSLMCFRNRCTLTPEDLEKAVYLVLPTKLAKYAVAFGSEAVQRYVHS

>Cat_H2B.L
MARFTSKKNKCPRGHQSPVSRKKLRSSTDFGHRNYSLYVNRVLKEVIPQRGISSHTLDIMNTLINDIFERISMEACSVMCFRNRCTLTLEDIQKAVYLLLPEKLAKYAVTFGSEAVQRYVHS

>Rhino_H2B.L
MARATTKKNRCSRGRQGRVFRKKSHATTYSGHRNYSRYITRVLKEVVPGRSISARTLDIMNTLINDMSERISTEACNLMYFRNRCTLTPEDIQRAVYLLFPGKLAKYAVAFGSEAVHRFVHS

>Horse_H2B.L
MARDSTKKSRCSRRRQSPASRKKSHASTYRGHRNYSLYINRVLKEVVPQRGISARTLDTMNILINNIFERISTEACSMMYFRNRCTLTPQDVQKAVYSLFPGKLAKYAVAFGSEAVQRYLHS

>Cow_H2B.L
MARNVTKRNKRCRGHQKAIYKKKSHSSSESGLRNYSLYINRVLKEVVPQKGISSRTIDIINTMINDMFERISTEACNLMYYRKRCTLTPEDIEKAVYLLLPEKLAKYAVAFGKEAVQRYVRS

>Sheep_H2B.L
MARNITKNKRRRGHQKAIYRKKSRSSTESGHRNYSLYINRVLKEVVPQKGISSHTMDVLNTMINDMFERISTEACNLMCYRKRCTLTPEDIQKAVYLVLPEKLAKYAVAFGNEAVQRYVRS

>Pig_H2B.L
MARYITKKNRCSRGHRHPNSRKKTCSSTECGRRNYSLYVNRVLKEVVPQSGISSRTLDMMNTVINDIFERISMEASNLMYFRNRCTLTPEDVQKAVYLLLPRKLAKHAVAFGSDAVHRYVHS

>Rabbit_H2B.L
MARSNIRKYKYSRGCLIPISRKKSHCSCDSGHRNYSLYVKRVLKEVVPHRHMSSCTLEVMNTLINHMFERIAVEACNMMYFRNRCTLTPEDIQKAVYLLLPGKLGKHAVTFGSEAVHRFFHY

>Guinea Pig_H2B.L
MVKSVIKPRRYFRGRRTSISSKKSCLSSNSGYRNYSLYVSRVLKEVVPERAISSCTVNIMNTLIDDIFERISEEAHHLMCSQKRCTLTPKDIQKAVYLLLPRKLAKYAVAFGDGAVDRYVHS

>Rat_H2B.L
MAKPILKRYRYIKGHLRPLYRKHLRCSSIHFGHGNYSLYINRVLKEVVPKRGISSHTVDIMNLMINDIFERIATEACQRMNLRKRCTLTSEDIQKAVYMLMPKKLAKLAVTFGSKAVHRFIHS

>Mouse_H2B.L
MARSITKKNKRSRGHRSPISKKKSHSSTDFGRRNYSLYINRVLKEVVPQRSISSRTLDVMNTLIKDIFERISVEARSLMCFRNRCTLTPEDIQKAVYLLLPGKLAKYAVAFGSEAVQRYVQS

H2B.W
>Armadillo_H2B.W
MAEPSEVYLCRNTPAKADPDPEMAVPEAQEADPDARQADPDPEEADTEPEEADPDPEEADSTKKQKRRKRCRQESFSVYISKVLKQVHDDLAISRQALSVMDSFVNDIFERIADEAARLARYTGRSTITSREIQTAVRLLLPGEIGKHAVSEGTKAVIRYTSHK 

>Elephant_H2B.W
MAEPSSGVCTSRKKSKKAGSKTKEQKMRKRCRCRHDGFSIFIYRVLKKVHSELGISRKAVGVINCLLKDIFQRIAEEATHLAGYTSHSTIITSRAIQTAARLLLPGELGKLAVSEGTKAVSRYKSRK

>Panda_H2B.W
MAEPGCETSSEESLGTEEPSAANPKSPKQKQKQPRRQCRRRCRRCPNSFATYFPRVLKQVHEGLSLSKKAVSVMDSFLKDIFEHIADEAAHLARSTKGSNKHSTINSREIQTAVRLLLPGEIGKHTVSKATKAVIRFQRCE

>Dog_H2B.W.1 MAEPGCETSWEESLVTEEPGGSLSGEPSAGAAEAPMPLPPLPPSPPPPLQSPPPPPPTPPPGPLLRQFRHLFPRVLKKVHEGLSLSQKALRVTDSFINDIFERIIDEASRLAHSTITSREIQTAMHLLLPGGIGKHVVSEASEAFIWYARRQ

>Dog_H2B.W.2
MAEPGCETSSEECLGTKEPREAEPETPKRKKPRRQCHRRCRRSRSDSFAIYFPRVLKQVDEGLSLSQKAVSIMDSFVKDIFERIADEASRLARSTKRSTITSREIQTAVRLLLPGEIGKYAVSEATKALMRNQVGALEKQVKNVLSLGCG

>Dog_H2B.W.3
MPPLPPLLLSFNIYFPRVLKQVLQGLSLSQKALSIIGSVVKDIFERIADEASRLAGSTKCSTITSREIQTAVRLLLLPKEIGKHAVSEASKAIMRYTFSK

>Horse_H2B.W.1
MAEPGSEASSEESLGTTEPTEGAPKSPKQKQPRCRRRRRRHCLDSFATYFPRVLRQVHEGLSLSQEAVSVLDSFAKDIFERIADEATCLVRSTKRSTISYGEIQTAVRLLLPGDLGKHAVAEGTKALIRYISRR

>Horse_H2B.W.2
MAEPGSEPSSEESLGTTEPTEADPKSLKQKQPRRRRRRRRRLDSFATYFPRVLRQVHEGLSLSQEAVSVLDSFAKDIFERIADEATCLVRSTKRSTISYGEIQTAVRLLLPGDLGKHAVAEGTKALIRYISRR

>Horse_H2B.W.3 MLSNQIGSLPVTSERRLYKRATVPEEPPFSFLGDCPGTACDMAEPVAEPSSEESLGTTEPAEADPKSPKQKQPRPRRHRRRCLDSFATYFPRVLRRVHEGLSLSQEAVSVLDSFVKDIFERIAGEAALLARSTKRSTISSREIQTAVRLLLPGEIGKHAVSEASKAVLRGFFMLIGQHVM

>Cow_H2B.W.1
MAQPSSDNSEEDPGTNEAGTSKTEPSETEPSETETSESEPSEPEPYDAKPKKAKRKTAKGRRHRRRCHQDNFASFATYFRRVLKQVHTGLSLSHEAMNVMHSFVKHMFEQIAEEAGSLAHSSKHCTITSGEIQRAVRLLLPGEIGKHAVSEATKSVIRYNTRR

>Cow_H2B.W.2
MGNGGSVVSQPSSDSYEEDVITKETGTSETEPSETEMAKAETSKPEPYDAEPKKAKQKTAKGRCRRRRHCHNDNFSSFATYFPRVLRQMHTGLSLSHDSMNILDSFVKDMFERIAKEARRLACYKCCTITHEDIEIAVRLLLPGELRKYAITAATKSLIRYHTCR

>Cow_H2B.W.3
MGNGGSTMSKPSSDSYEEDVITKENGTSEIEPSETDMAKAETFKPEPYDAEPKKAKQKTAKGRRRRHRHCHHDNFSSFATYFPRVLRQVHTGLSLSHDSVNILDLFVKGMFEQIAEEAGRLARNNKRRTITHEDIETAVRLLLPGVLSKYSITQATKSLIRYHTCR

>Cow_H2B.W.4
MENGGSVVSQPSPDGYEEDVITKETGTSETEPSETEMAKAETSKPEPCDAEPKKAKQKTANGRRRRRRHRHNDNFSRFATYFPRVLRQIHKGMSLSRDSVNILDSFVKDMFERIAEEAGRLARNNKRRTITHEDIEAAVRLLLPGDLCKYAINAATKSLIGYHTCR

>Cow_H2B.W.5 MGIGGSILSETSSDSYEEDVITKETGISEIEPSEKEMAKVETSKPDPYDAEPIKVETSKPDPYDAEPKKAETSKPDPYDAEPKKAKQKTAKGRRRRRHCHHDSFSSFATYFPRVLRQIHKGMSLSHDSVNILDSFVKDTFERIAEEAGRLAGDNKRRTITTEDIEAAVRLLLPGKLGKYAVLKATKSLITYRTCK

>Sheep_H2B.W.1
MDSVCDVRESRAYKFGQRPSTPSLFFQLSWGSGGAAMSEPTPDTSEEDVITKEMGTSEIEPSDTEMAEAGPSNPDPCDAEPKKAKRKTAKGRRCSCHRRRRRCHQGNFSSFATYFPRVLKQVHTGLSLSRESVNVLDSFVKDMFERIAEEAGRLAHCSRRCTIMTEDIQTAVHLLLPGELGKYAVSEASKAVTRYRTSR

>Sheep_H2B.W.2
MENGGAAVLEPSSDSHEEDVITIDTSTSETEPSETEMVKAETSKPEPNDAEPKKAKQKTAKGRRCRCRRRRCRQGNFSSFATYFPRVLKQVHTGLSLSRESVNVLDSFVKDMFERIAEEAGRLAHSNKRCTIMTEDIQTSVRLLLPGELGKYATSEATKSVIRYHLCR

>Sheep_H2B.W.3
MENGGSTVSAPSSDSHEEDVIIIETSTSETEPSETEMAKAETSKPEPNDAEPKKAKQKTAKGRRCRCRRRRCRQGNFSSFATYFPRVLKQVHTGLSLSRESVNVLDSFVKDMFERIAEEAGRLAHSNKRCTIMTEDIQTSVRLLLPGELGKYATSEATKSVIRYHLCR

>Rabbit_H2B.W.1
MAEPASHVASEENLSLEPKTTASSTPKEKQPRRRRRRRQGHNYSFASYFPKVLKHVHKGLSLSKEAKGVMDSIVRDVFERIAHEAASLVRYSKHSTLTSRDVQSAVRLLLPGQLHKHADVEGTKALLKFITHP

>Rabbit_H2B.W.2
MAESSTHPTSEDGDVSLAQEKAPSPTPKQKTPRRRRRRRSRRCSRSHSCPDQEYSFAAYFTKVLKQDNEDLSLSREAKSLMDVFLREVFERIVNQAARLVQKKNLPALTQIELQSVVQHLLPGELSMFADTEGTKALLKYKRRK

>Rabbit_H2B.W.3
MAEPSPQRTCEESVVSQEPKKAPSPSWRRVAPRRACRRLPTWDLSLAPYFSRILRRQNENLSLSREAKSLLDTLLKELLEHILNEAAQLVREKQGVALSVLEIQSAVRRLLPRELGLSVDMQAINALLEHSSHS

>Mouse_H2B.W
MASTTAMDVLEELSSDSSEKQVQPRKPEKAKREKDKPKKGGPEKKAKKEKQEKAKPEKKPKKKPEKEKPEGEKLEKKPKKDKREKAKPKKKPEQENREQETPEQEKPEVQRRRSLHQSIREDERRARLIRRRKNSFAIYFPKVLKNIHVGLSLSQRSVNILDSFVKDMFERIASEASFLARQARNSTINSREIQTAIRLLLPGELCRRAVAEGTMAMVRYISNK

>Human_H2B.W.1
MLRTEVPRLPRSTTAIVWSCHLMATASAMAGPSSETTSEEQLITQEPKEANSTTSQKQSKQRKRGRHGPRRCHSNCRGDSFATYFRRVLKQVHQGLSLSREAVSVMDSLVHDILDRIATEAGHLARSTKRQTITAWETRMAVRLLLPGQMGKLAESEGTKAVLRTSLYAIQQQRK

>Human_H2B.W.2 MAAASAMAEASSETTSEEGQSIQEPKEANSTKAQKQKRRGCRGSRRRHANRRGDSFGDSFTPYFPRVLKQVHQGLSLSQEAVSVMDSMIHDILDRIATEAGQLAHYTKRVTITSRDIQMAVRLLLPGKMGKLAEAQGTNAALRTSLCAIWQQRK

H2B.N
>Platypus_H2B.N
MGGPLGPGFLSLLETETKSPAVAPEAEMEGPVEARKEYRCVRTSLSKKKEAYSSYIAHVLKQTQPEPRGWGRAEGNLESRDGQLLERVAGEAVRLTLLQAAKTVTSRVVRGALELVLAELVEE

>Opposum_H2B.N.1
MKIPRAGATVPRSFLRTGKRRGYMRTVSGKKKDFYFSYIAKILKQVHQDFSGYSWVLDALWSLDYYLFEQATLEAVRLSFYNHRRVVTSREMLEALNKVPLEGWM

>Opposum_H2B.N.2
MKILRAGATVPRSFITTGKRRGYMRTVSGKKKDFYFSYIAKILKQVHQDFSGYSWVLDALWSLDYYLFEQATLEAVRLSFYNHRRVVTSREMLETLSKVPLEGWM

>Armadillo_H2B.N
MYYVCLDSLKFPKKKTDVYSLAERKYEWARSAFGKRRRRRWRRKKKEVYFSYMRKILKQVHADFSGCSWVLDALGSLDDWRLEWVSLEAVRLSFYNHRRAVTSREILEAVKQRLSWKSF

>Elephant_H2B.N
MYYVCLGGLKFPKKSEVHIPAKKKYEWANSAFEKKRRRRRRKKKEAHFCYMGKILKQTHPDFSGCSWVLEALGCLDDWQLEWVSLEAVRLSFYKHRRAITSREILEAMKQRSPRRSF

>Panda_H2B.N
MYYVCLHDPRFPKKRTTLYIPAKAKYECANSALRHKRKKKEVYFSYMGKILKQTHPDFSGCSWILDALGSLEDWLLEWVSLEAVRLSFYNHRRAVTSREILGAVKQRSFRKSFCINKVF

>Dog_H2B.N
MYYICLHGLRFPEKRTILYIPAREKYEWANSALRKKRKKKEVYFSYMGKILKQTHPDFSGCSWILDALGSLEDWLLEQVSLEAVRLSFYNHRRAVTSREILGAIKQRSFLKSFCVNEVF

>Rhino_H2B.N
MYFICLRGLRFPKKTTNYILAKKKYEWTSSAIGKKRRRKKKEAYFSYMGKILEQIAHYRKLSRLCLILVPFLPRPTQTSVGAPGSWMHWALEAWRLEWVSLEAVRLSFCNHRRAVTSREILEAVKRRSSWKSF

>Cow_H2B.N.1
MYFICLHGLQFPKRKLTIYIPAKEKDEWVHSATGKKRRKKKETYFNYMGKLLKQVHPDFSGCSWILDALRVLEDWQLEWVSLEAVRLSLYNHRRTITSREILEAVKQRCSQKSLGINEVDLHGSVVEMIALVQKQKIGSFGGLS

>Cow_H2B.N.2
MHFICLHGLQFPKRKLTIYIPAKEKDEWVCSATGKKRRKKKEAYFNYMEKLLKQVHPDFSGCSWILDALRVLEDWQLEWVSLEAVRLSFYNHRRTITTKEILKAVKQRCSQKSLGINEVDLHGSVVEMIALVQKQKIGSFGGLS

>Sheep_H2B.N
MHFICLHGLQFPKRKLTISIPAKEKDEWVHSATGKKRRKKKEAYFNYMGKLLKQGHPDFSGCSWILDALRALEDWQLEWVSLEAVRLSLYNHRRTVTSREILEAVQQRCSQKTLGINEVALHGSVVEMIALVQKQKIGSFGGLS
>Human_H2B.N
MYFICLNDLRFPKNKTELYFPVKKKHEWANSATGKKRRWRKKRRKEAYFSYMGKILKQIHPDFSGRSWVLYALGALNAWQLEWVSLEAFRLSFYNHRRAITGREILGAVKQRSSQKSF
