# Supplementary material for: Novel Classes and Evolutionary Turnover of Histone H2B Variants in the Mammalian Germline
Source: Mol Biol Evol. 2022 Jan 31;39(2):msac019. doi: 10.1093/molbev/msac019 (PMC8857922; doi:10.1093/molbev/msac019)
Supplement: msac019_Supplementary_Data [file msac019_supplementary_data.zip › Supplementary_Tables.xlsx]

## Sheet: Table S1- Genomic co-ordinates
Supplemental Table S1: Genomic coordinates of all H2B variant genes in this study.
Species common name	Species binomial name	Source of sequence (UCSC Genome Browser assembly ID or NCBI Assembly)	Chromosome, contig, or Genbank accession	Strand	Start	End	H2B type
Human	Homo sapiens	hg38	chrX	+-	104013169	104013660	H2B.W.1
			chrX	++	104039977	104040405	H2B.W.2
			chr6	++	25726909	25727289	H2B.1
			chr7	+-	151207874	151210318	H2B.K
			chr17	++	32895433	32906370	H2B.N
Mouse	Mus musculus	mm10	chr3	++	96221166	96221543	H2B.E
			chrX	++	136927364	136928035	H2B.W
			chr13	+-	98984160	98984438	H2B.L
			chr13	+-	23933776	23934156	H2B.1
Rat	Rattus norvegicus	rn6	chr2	++	198360998	198361375	H2B.E
			chr2	+-	29247806	29248174	H2B.L
			chr17	++	43423152	43423532	H2B.1
Guniea pig	Cavia porcellus	cavPor3	scaffold_163	++	51498	51863	H2B.L
			scaffold_38	++	19952094	19952474	H2B.1
Rabbit	Oryctolagus cuniculus	oryCun2	chr13	+-	12617595	12619869	H2B.K
			chrX	++	52540843	52541241	H2B.W.1
			chrX	++	52508390	52508821	H2B.W.2
			chrX	++	52531917	52532318	H2B.W.3
			chrUn0022	++	1343334	1343699	H2B.L
			chr12	++	11283119	11283499	H2B.1
Pig	Sus scrofa	susScr11	chr18	++	6019516	6022010	H2B.K
			chr16	++	49000909	49001274	H2B.L
			chr7	+-	20470347	20470727	H2B.1.2
			chr7	++	20465129	20465509	H2B.1.1
Sheep	Ovis aries	oviAri4	chr11	+-	16915435	16919543	H2B.N
			chr4	+-	113150440	113152940	H2B.K
			chrX	+-	122393794	122394297	H2B.W.2
			chrX	++	119040287	119040790	H2B.W.3
			chrX	+-	134591627	134592223	H2B.W.1
			chr16	+-	8875882	8876244	H2B.L
			chr20	+-	30964527	30964907	H2B.1.1
			chr20	++	30961362	30961742	H2B.1.2
Cow	Bos taurus	bosTau9	chr19	+-	17314140	17318442	H2B.N.1 (ancestral)
			chr10	+-	64118789	64119220	H2B.N.2
			chr4	+-	113782777	113785296	H2B.K.1 (ancestral)
			chr11	++	102459398	102459763	H2B.K.3
			chr1	++	7246094	7246459	H2B.K.2
			chrX	+-	46292480	46292974	H2B.W.2
			chrX	++	52727280	52727768	H2B.W.1
			chrX	++	52773237	52773734	H2B.W.4
			chrX	++	57747205	57747789	H2B.W.5
			chrX	+-	58890289	58890786	H2B.W.3
			chr20	+-	8882275	8882640	H2B.L
			chr23	+-	32155983	32156363	H2B.1.1
			chr23	++	32152839	32153219	H2B.1.2
Horse	Equus caballus	equCab3	chr4	+-	102919882	102922597	H2B.K
			chrX	+-	86281475	86281876	H2B.W.1
			chrX	++	86288853	86289251	H2B.W.2
			chrX	++	86256679	86257185	H2B.W.3
			chr14	+-	92099167	92099532	H2B.L
			chr20	++	24426204	24426584	H2B.1
White rhinocerous	Ceratotherium simum	cerSim1	JH767754	++	6739207 6741678		H2B.K
			JH767726	+-	63499153 63499518		H2B.L
			JH767835	+-	2022797 2025311		H2B.N
			JH767762	+-	711148 711528		H2B.1.1
			JH767762	++	701237 701620		H2B.1.2
Cat	Felis catus	felCat9	chrA2	+-	165304073	165306381	H2B.K
			chrA1	++	139712450	139712815	H2B.L
			chrB2	++	4364092	4364469	H2B.1.2
			chrB2	+-	4374273	4374653	H2B.1.1
Dog	Canis lupus familiaris	canFam3	chr9	+-	40155561	40158159	H2B.N
			chr16	+-	15248179	15250469	H2B.K.1 (ancestral)
			chr18	+-	49216892	49217257	H2B.K.2
			chrX	+-	77312580	77339750	H2B.W.2
			chrX	+-	77397061	77397360	H2B.W.3
			chrX	++	77352630	77353085	H2B.W.1
			chr2	++	55702090	55702446	H2B.L
			chr35	++	23678042	23678422	H2B.1
Panda	Ailuropoda melanoleuca	ailMel1	GL192339.1	++	4628399	4630866	H2B.N
			GL192435.1	++	2497397	2499608	H2B.K
			GL193360.1	++	17801	18223	H2B.W
			GL192823.1	+-	518580	518945	H2B.L
			GL192444.1	++	128957	129337	H2B.1.2
			GL192444.1	+-	137614	137994	H2B.1.1
Elephant	Loxodonta africana	loxAfr3	scaffold_31	++	2335286	2338599	H2B.N
			scaffold_12	+-	59810077	59812441	H2B.K
			scaffold_32	+-	28097937	28098317	H2B.W
			scaffold_7	++	75061410	75061775	H2B.L
			scaffold_44	+-	1026715	1027095	H2B.1.1
			scaffold_44	++	1006993	1007373	H2B.1.2
Armadillo	Dasypus novemcinctus	dasNov3	JH566127	++	1120922	1123462	H2B.N
			JH568063	+-	209404	209404	H2B.W
			JH579496	++	3473212	3473577	H2B.L
			JH574778	++	2569371	2569751	H2B.1
Opposum	Monodelphis domestica	monDom5	chr2	+-	384161946	384162260	H2B.N.2
			chr2	+-	502881650	502884120	H2B.N.1 (anc)
			chr3	++	46873811	46874170	H2B.L
Tassmanian devil	Sarcophilus harrisii	sarHar1	chr2_GL841183_random	++	197373	197753	H2B.L
Platypus	Ornithorhynchus anatinus	ornAna2	chrUn_DS181150v1	++	14809945	14812026	H2B.K
			chr1	++	13166725	13167072	H2B.L
			chrUn_DS198020v1	+-	11357	11548	H2B.N
			chrUn_AAPN01292220v1	+-	4741	5178	H2B.O.3
			chrUn_DS206380v1	+-	1742	2098	H2B.O_pseudo
			chrUn_DS181398v1	++	138418	138792	H2B.O.2
			chrUn_DS190417v1	++	4175	4516	H2B.O.1
Chicken	Gallus gallus	galGal6	chr2	++	174543	175540	H2B.K
Zebra Finch	Taeniopygia guttata	taeGut2	chr2	++	118721	119732	H2B.K
Zebrafish	Danio rerio	danRer11	chr24	++	34069746	34071923	H2B.K
Coelacanth	Latimeria chalumnae	LatCha1	JH128031	+-	495204	499714	H2B.K

## Sheet: Table S2- Divergence
Supplemental Table S4: Data used for Timetree analysis (Figure 5A)
Supplemental Table S2: Divergence of H2Bs and H2A.P in mammals
		% identical site
MY divergence from Human	Species	H2B	H2B.1	H2B.W	H2B.K	H2B.N
6.4	Chimp	100	100	96.6	100	99.2
19.8	Gibbon	98.4	96.9	80.7	98.4	96.6
28.81	Rhesus	100	98.4	90.9	99.2	96.6
42.9	Ma's Night Monkey	99.2	93.7	76.2	86.3	92.4
74.1	Bushbaby	94.4	94.5	48.3	94.3	70.3
89	Rabbit	100	92.1	47.5	87	NA
94	Cow	99.2	93.7	42	88.5	68.6
102	Elephant	100	92.9	43.9	84	70.3
		% identical site
MY divergence to Orangutan		H2B.L
19.8	Gibbon	88
28.81	Rhesus	83.2
42.9	Ma's Night Monkey	80
74.1	Bushbaby	55.2
89	Rabbit	56.8
94	Cow	54.4
102	Elephant	60.8
		Final Table	Maximum pairwise identity
			H2B	H2B.1	H2B.L	H2B.W	H2B.K	H2B.N	H2A.P (Molaro et al., 2018)
		6.4	100	100		96.6	100	99.2	99
		19.8	98.4	96.9	88	80.7	98.4	96.6	91
		28.81	100	98.4	83.2	90.9	99.2	96.6	82.9
		42.9	99.2	93.7	80	76.2	86.3	92.4	76.1
		74.1	94.4	94.5	55.2	48.3	94.3	70.3	48
		89	100	92.1	56.8	47.5	87		67.8
		94	99.2	93.7	54.4	42	88.5	68.6	42.7
		102	100	92.9	60.8	43.9	84	70.3	36.7

## Sheet: Table S3- Evolution-mammals
Supplemental Table S3: Results from purifyng selection analyses (Mammals)
Histone	Alignment	Tree file	Num. seqs	Seq. length (nt)	Seq. length (codons)	Codeml selection model	Starting omega	lnL	Num. parameters	Test	2diffML	Degrees of freedom	p-value	dN/dS
H2B	Full Length	Gene Tree	8	378	126	0	1	-1176.56	15					0.00866
						0, fixed w=1		-1501.46	14		649.796	1	2.47469e-143
	HFD			261	87	0		-718.677	15					0.00408
						0, fixed w=1		-928.158	14		418.961	1	4.10705e-93
H2B.L	Full Length	Gene Tree	8	366	122	0	1	-1667.46	15					0.65142
						0, fixed w=1		-1672.04	14		9.1616	1	0.00247146
	HFD			264	88	0		-1102.05	15					0.59608
						0, fixed w=1		-1106.36	14		8.61839	1	0.00332786
H2B.1	Full Length	Gene Tree	8	381	127	0	1	-1422.72	15					0.01567
						0, fixed w=1		-1756.13	14		666.81	1	4.93603e-147
	HFD			261	87	0		-931.434	15					0.00661
						0, fixed w=1		-1190.21	14		517.549	1	1.44494e-114
H2B.W	Full Length	Gene Tree	8	408	136	0	1	-2576.5	15					0.23547
						0, fixed w=1		-2660.87	14		168.746	1	1.3903e-38
	HFD			258	86	0		-1457.77	15					0.20214
						0, fixed w=1		-1514.73	14		113.918	1	1.35801e-26
H2B.K	Full Length	Gene Tree	8	366	122	0	1	-1221.86	15					0.07275
						0, fixed w=1		-1345.2	14		246.694	1	1.36533e-55
	HFD			261	87	0		-744.478	15					0.02978
						0, fixed w=1		-854.302	14		219.648	1	1.0792e-49
H2B.N	Full Length	Gene Tree	8	357	119	0	1	-1514.25	15					0.60486
						0, fixed w=1		-1519.27	14		10.0364	1	0.00153477
	HFD			258	86	0		-858.124	15					0.50095
						0, fixed w=1		-863.772	14		11.2951	1	0.000777137

## Sheet: Table S4- Evolution-primates
Supplemental Table S3B: Detailed table of results from all analyses of positive selection
Supplemental Table S4: Detailed table of results from all analyses of positive selection
Alignment	Species group	Tree file	Num. seqs	Seq. length (nt)	Seq. length (codons)	Codeml selection model	Starting omega	Codon model	lnL	Num. parameters	Test	2diffML	Degrees of freedom	p-value	% sites under positive selection	dN/dS of sites under positive selection	FUBAR positively selected sites (BEB>0.9) (Amino acid residues shown correspond to the rhesus macaque protein sequence)	BUSTED results
H2B.L	Simian Primates	Gene Tree	13	375	125	7	0.4	2	-1025.44	26							41F, 50V ,120R	no evidence of gene-wide episodic diversifying selection (p-value = 0.069)
						8			-1021.79	28	M7vsM8	7.29706	2	0.0260294	26	3.42155
						8a			-1025.15	27	M8vsM8a	6.71592	1	0.00955562
H2B.1 1	Simian Primates	Gene Tree	27	381	127	7	0.4	2	-1684.3	54								no evidence of gene-wide episodic diversifying selection (p-value = 0.5)
						8			-1684.31	56	M7vsM8	-0.000758	2	1
						8a			-1684.31	55	M8vsM8a	0	1	1
H2B.1 2	Simian Primates	Gene Tree	17	381	127	7	0.4	2	-1206.04	34							69S	no evidence of gene-wide episodic diversifying selection (p-value = 0.451)
						8			-1205.94	36	M7vsM8	0.194284	2	0.907427
						8a			-1205.94	35	M8vsM8a	0.006212	1	0.937179
H2B.W.2	Simian Primates	Gene Tree	26	459	153	7	0.4	2	-1870.95	52							6A, 33V, 56G	no evidence of gene-wide episodic diversifying selection (p-value = 0.069)
						8			-1870.95	54	M7vsM8	-0.00011	2	1
						8a			-1870.95	53	M8vsM8a	-9.8e-05	1	1
H2B.W.1	Simian Primates	Gene Tree	35	525	175	7	0.4	2	-2398.66	70							6V, 21R, 32E, 36T, 70C, 78G, 87R, 128T, 135A, 149E (H2B.W.1.3)	no evidence of gene-wide episodic diversifying selection (p-value = 0.5)
						8			-2394.31	72	M7vsM8	8.70592	2	0.0128687	0.15	1.73953
						8a			-2396.22	71	M8vsM8a	3.82208	1	0.0505813
H2B.K	Simian Primates	Gene Tree	25	366	122	7	0.4	2	-878.267	50							17R, 72C	no evidence of gene-wide episodic diversifying selection (p-value = 0.117)
						8			-876.91	52	M7vsM8	2.7135	2	0.257496
						8a			-878.217	51	M8vsM8a	2.61214	1	0.106049
H2B.N	Simian Primates	Gene Tree	26	354	118	7	0.4	2	-879.644	52							52V	no evidence of gene-wide episodic diversifying selection (p-value = 0.500)
						8			-879.644	54	M7vsM8	0	2	1
						8a			-879.644	53	M8vsM8a	0	1	1

## Sheet: Table S5- RNAseq
Supplemental Table S5: List of SRA datasets used for RNA-seq analysis.
Figure	Species	SRA run ID	Sample type	Data source
Figure 6A	Human	SRR3146452	Dark spermatogonia	Jan et al. 2017
		SRR6726012	Dark spermatogonia	Jan et al. 2017
		SRR6726013	Dark spermatogonia	Jan et al. 2017
		SRR6726014	Dark spermatogonia	Jan et al. 2017
		SRR6726015	Dark spermatogonia	Jan et al. 2017
		SRR6726016	Dark spermatogonia	Jan et al. 2017
		SRR3146494	Pale spermatogonia	Jan et al. 2017
		SRR6726159	Pale spermatogonia	Jan et al. 2017
		SRR6726160	Pale spermatogonia	Jan et al. 2017
		SRR6726161	Pale spermatogonia	Jan et al. 2017
		SRR6726162	Pale spermatogonia	Jan et al. 2017
		SRR3146504	Leptotene/zygotene spermatocytes	Jan et al. 2017
		SRR6726087	Leptotene/zygotene spermatocytes	Jan et al. 2017
		SRR6726088	Leptotene/zygotene spermatocytes	Jan et al. 2017
		SRR6726089	Leptotene/zygotene spermatocytes	Jan et al. 2017
		SRR6726090	Leptotene/zygotene spermatocytes	Jan et al. 2017
		SRR3146497	Early pachytene spermatocytes	Jan et al. 2017
		SRR6726153	Early pachytene spermatocytes	Jan et al. 2017
		SRR6726154	Early pachytene spermatocytes	Jan et al. 2017
		SRR6726155	Early pachytene spermatocytes	Jan et al. 2017
		SRR6726156	Early pachytene spermatocytes	Jan et al. 2017
		SRR6726157	Early pachytene spermatocytes	Jan et al. 2017
		SRR3146507	Late pachytene spermatocytes	Jan et al. 2017
		SRR6726042	Late pachytene spermatocytes	Jan et al. 2017
		SRR6726043	Late pachytene spermatocytes	Jan et al. 2017
		SRR6726044	Late pachytene spermatocytes	Jan et al. 2017
		SRR6726045	Late pachytene spermatocytes	Jan et al. 2017
		SRR6726046	Late pachytene spermatocytes	Jan et al. 2017
		SRR3146508	Round spermatids	Jan et al. 2017
		SRR6726017	Round spermatids	Jan et al. 2017
		SRR6726018	Round spermatids	Jan et al. 2017
		SRR6726019	Round spermatids	Jan et al. 2017
		SRR6726020	Round spermatids	Jan et al. 2017
		SRR6726021	Round spermatids	Jan et al. 2017
Figure 6B	Human	SRR2183355	Immature (GV) oocyes	Hendrickson et al. 2017
		SRR2183356	Immature (GV) oocyes	Hendrickson et al. 2017
		SRR2183357	Immature (GV) oocyes	Hendrickson et al. 2017
		SRR2183358	Immature (GV) oocyes	Hendrickson et al. 2017
		SRR2183359	Immature (MI) oocyes	Hendrickson et al. 2017
		SRR2183360	Immature (MI) oocyes	Hendrickson et al. 2017
		SRR2183361	Immature (MI) oocyes	Hendrickson et al. 2017
		SRR2183362	Immature (MI) oocyes	Hendrickson et al. 2017
		SRR2183363	Mature (MII) oocyes	Hendrickson et al. 2017
		SRR2183364	Mature (MII) oocyes	Hendrickson et al. 2017
		SRR2183365	Mature (MII) oocyes	Hendrickson et al. 2017
		SRR2183366	Mature (MII) oocyes	Hendrickson et al. 2017
Figure 6C	Human	SRR2183367	1-cell embryo	Hendrickson et al. 2017
		SRR2183368	1-cell embryo	Hendrickson et al. 2017
		SRR2183369	1-cell embryo	Hendrickson et al. 2017
		SRR2183370	1-cell embryo	Hendrickson et al. 2017
		SRR2183371	2-4-8 cell embryo	Hendrickson et al. 2017
		SRR2183372	2-4-8 cell embryo	Hendrickson et al. 2017
		SRR2183373	2-4-8 cell embryo	Hendrickson et al. 2017
		SRR2183374	2-4-8 cell embryo	Hendrickson et al. 2017
		SRR2183375	Morula	Hendrickson et al. 2017
		SRR2183376	Morula	Hendrickson et al. 2017
		SRR2183377	Morula	Hendrickson et al. 2017
		SRR2183378	Morula	Hendrickson et al. 2017
		SRR2183379	ICM polar trophectoderm	Hendrickson et al. 2017
		SRR2183380	ICM polar trophectoderm	Hendrickson et al. 2017
		SRR2183381	ICM polar trophectoderm	Hendrickson et al. 2017
		SRR2183382	ICM polar trophectoderm	Hendrickson et al. 2017
		SRR2183383	mural trophectoderm	Hendrickson et al. 2017
		SRR2183384	mural trophectoderm	Hendrickson et al. 2017
		SRR2183385	mural trophectoderm	Hendrickson et al. 2017
		SRR2183386	mural trophectoderm	Hendrickson et al. 2017
Supplementary Figure 5B	Platypus	SRR306724	brain	Brawand et al, 2011
		SRR306725	brain	Brawand et al, 2011
		SRR306726	brain	Brawand et al, 2011
		SRR306727	brain	Brawand et al, 2011
		SRR306730	heart	Brawand et al, 2011
		SRR306731	heart	Brawand et al, 2011
		SRR306732	kidney	Brawand et al, 2011
		SRR306733	kidney	Brawand et al, 2011
		SRR306734	kidney	Brawand et al, 2011
		SRR306735	liver	Brawand et al, 2011
		SRR306736	liver	Brawand et al, 2011
		SRR306737	liver	Brawand et al, 2011
		SRR306738	liver	Brawand et al, 2011
		SRR306739	testis	Brawand et al, 2011
		SRR306740	testis	Brawand et al, 2011
		SRR306741	testis	Brawand et al, 2011
		SRR5412222	brain	Marin et al, 2017
		SRR5412223	brain	Marin et al, 2017
		SRR5412225	brain	Marin et al, 2017
		SRR5412224	brain	Marin et al, 2017
		SRR5412227	heart	Marin et al, 2017
		SRR5412226	heart	Marin et al, 2017
		SRR5412228	heart	Marin et al, 2017
		SRR5412229	heart	Marin et al, 2017
		SRR5412230	kidney	Marin et al, 2017
		SRR5412231	kidney	Marin et al, 2017
		SRR5412233	kidney	Marin et al, 2017
		SRR5412232	kidney	Marin et al, 2017
		SRR5412234	liver	Marin et al, 2017
		SRR5412235	liver	Marin et al, 2017
		SRR5412237	liver	Marin et al, 2017
		SRR5412236	liver	Marin et al, 2017
		SRR5412238	ovary	Marin et al, 2017
		SRR5412239	ovary	Marin et al, 2017
		SRR5412240	testis	Marin et al, 2017
		SRR5412241	testis	Marin et al, 2017
Supplementary Figure 14A	Opossum	SRR306742	brain	Brawand et al, 2011
		SRR306743	brain	Brawand et al, 2011
		SRR306744	brain	Brawand et al, 2011
		SRR306747	heart	Brawand et al, 2011
		SRR306748	heart	Brawand et al, 2011
		SRR306749	heart	Brawand et al, 2011
		SRR306750	heart	Brawand et al, 2011
		SRR306751	kidney	Brawand et al, 2011
		SRR306752	kidney	Brawand et al, 2011
		SRR306753	liver	Brawand et al, 2011
		SRR306754	liver	Brawand et al, 2011
		SRR306755	testis	Brawand et al, 2011
		SRR306756	testis	Brawand et al, 2011
		SRR5412219	ovary	Marin et al, 2017
		SRR500913	ovary	Broad Institute, unpublished, 2012
		SRR500917	ovary	Broad Institute, unpublished, 2012
		SRR500920	ovary	Broad Institute, unpublished, 2012
		SRR649377	ovary	Necsulea et al, 2014
		SRR873400	ovary	University of Missouri, unpublished, 2013
		SRR943346	ovary	Necsulea et al, 2014
Supplementary Figure 14B	Dog	SRR388737	brain	Broad Institute, unpublished, 2011
		SRR388740	brain	Broad Institute, unpublished, 2011
		SRR388766	brain	Broad Institute, unpublished, 2011
		SRR388743	heart	Broad Institute, unpublished, 2011
		SRR388744	heart	Broad Institute, unpublished, 2011
		SRR388761	heart	Broad Institute, unpublished, 2011
		SRR388734	kidney	Broad Institute, unpublished, 2011
		SRR388735	kidney	Broad Institute, unpublished, 2011
		SRR388747	kidney	Broad Institute, unpublished, 2011
		SRR388736	liver	Broad Institute, unpublished, 2011
		SRR388741	liver	Broad Institute, unpublished, 2011
		SRR388752	liver	Broad Institute, unpublished, 2011
		SRR388746	testis	Broad Institute, unpublished, 2011
		SRR388755	testis	Broad Institute, unpublished, 2011
		SRR388758	testis	Broad Institute, unpublished, 2011
		SRR10915305	ovary	Dog10K Consortium, unpublished, 2020
Supplementary Figure 14C	Pig	ERR1815482	brain	Wageningen University, unpublished, 2017
		ERR1815479	liver	Wageningen University, unpublished, 2017
		SRR2564761	kidney	Chen et al, 2019
		SRR2564757	heart	Chen et al, 2019
		ERR1815471	testis	Wageningen University, unpublished, 2017
		ERR1815481	testis	Wageningen University, unpublished, 2017
		SRR2564765	ovary	Chen et al, 2019
Supplementary Figure 14D	Mouse	SRR306757	brain	Brawand et al, 2011
		SRR306758	brain	Brawand et al, 2011
		SRR306759	brain	Brawand et al, 2011
		SRR306760	brain	Brawand et al, 2011
		SRR306761	brain	Brawand et al, 2011
		SRR306762	brain	Brawand et al, 2011
		SRR306766	heart	Brawand et al, 2011
		SRR306767	heart	Brawand et al, 2011
		SRR306768	heart	Brawand et al, 2011
		SRR306769	kidney	Brawand et al, 2011
		SRR306770	kidney	Brawand et al, 2011
		SRR306771	kidney	Brawand et al, 2011
		SRR306772	liver	Brawand et al, 2011
		SRR306773	liver	Brawand et al, 2011
		SRR306774	liver	Brawand et al, 2011
		SRR306775	testis	Brawand et al, 2011
		SRR306776	testis	Brawand et al, 2011
		SRR2072742	oocytes	Veselovska et al, 2015
		SRR2072743	oocytes	Veselovska et al, 2015
		SRR2072744	oocytes	Veselovska et al, 2015
		SRR2072745	oocytes	Veselovska et al, 2015
		SRR2570626	oocytes	Kim et al, 2015
		SRR2570627	oocytes	Kim et al, 2015
		SRR2570628	oocytes	Kim et al, 2015
		SRR2878525	oocytes	Stewart et al, 2015
		SRR2878526	oocytes	Stewart et al, 2015
		SRR2878527	oocytes	Stewart et al, 2015
		SRR2878547	oocytes	Stewart et al, 2015
		SRR207108	embryonic stem cells-line 1	Shen et al., 2012
		SRR207109	embryonic stem cells-line 1	Shen et al., 2012
		SRR549343	embryonic stem cells-line 2	Shen et al., 2012
		SRR549344	embryonic stem cells-line 2	Shen et al., 2012
		SRR530639	embryonic stem cells-line 3	Shen et al., 2012
		SRR530640	embryonic stem cells-line 3	Shen et al., 2012
Supplementary Figure 14E	Human	SRR306838	brain	Brawand et al, 2011
		SRR306839	brain	Brawand et al, 2011
		SRR306840	brain	Brawand et al, 2011
		SRR306841	brain	Brawand et al, 2011
		SRR306842	brain	Brawand et al, 2011
		SRR306843	brain	Brawand et al, 2011
		SRR306847	heart	Brawand et al, 2011
		SRR306848	heart	Brawand et al, 2011
		SRR306849	heart	Brawand et al, 2011
		SRR306850	heart	Brawand et al, 2011
		SRR306851	kidney	Brawand et al, 2011
		SRR306852	kidney	Brawand et al, 2011
		SRR306853	kidney	Brawand et al, 2011
		SRR306854	liver	Brawand et al, 2011
		SRR306855	liver	Brawand et al, 2011
		SRR306856	liver	Brawand et al, 2011
		SRR306857	testis	Brawand et al, 2011
		SRR306858	testis	Brawand et al, 2011
		SRR2156552	ovary	Williams et al, 2015
		SRR2156551	ovary	Williams et al, 2015
		SRR2156550	ovary	Williams et al, 2015
Supplementary Figure 14F	Human	SRR1977546	pachytene spermatocytes	Lesch et al, 2016
		SRR1977587	round spermatids	Lesch et al, 2016
		SRR1977604	pachytene spermatocytes	Lesch et al, 2016
		SRR1977610	round spermatids	Lesch et al, 2016
		SRR1977615	pachytene spermatocytes	Lesch et al, 2016
		SRR1977618	round spermatids	Lesch et al, 2016
Supplementary Figure 14G	Human	SRR893046	oocyte	Xue et al, 2013
		SRR893047	oocyte	Xue et al, 2013
		SRR893048	oocyte	Xue et al, 2013
		SRR893049	pronuclear	Xue et al, 2013
		SRR893050	pronuclear	Xue et al, 2013
		SRR893051	pronuclear	Xue et al, 2013
		SRR893052	zygote	Xue et al, 2013
		SRR893053	zygote	Xue et al, 2013
		SRR893054	2-cell blastomere	Xue et al, 2013
		SRR893055	2-cell blastomere	Xue et al, 2013
		SRR893056	2-cell blastomere	Xue et al, 2013
		SRR893057	4-cell blastomere	Xue et al, 2013
		SRR893058	4-cell blastomere	Xue et al, 2013
		SRR893059	4-cell blastomere	Xue et al, 2013
		SRR893060	4-cell blastomere	Xue et al, 2013
		SRR893061	8-cell blastomere	Xue et al, 2013
		SRR893062	8-cell blastomere	Xue et al, 2013
		SRR893063	8-cell blastomere	Xue et al, 2013
		SRR893064	8-cell blastomere	Xue et al, 2013
		SRR893065	8-cell blastomere	Xue et al, 2013
		SRR893066	8-cell blastomere	Xue et al, 2013
		SRR893067	8-cell blastomere	Xue et al, 2013
		SRR893068	8-cell blastomere	Xue et al, 2013
		SRR893069	8-cell blastomere	Xue et al, 2013
		SRR893070	8-cell blastomere	Xue et al, 2013
		SRR893071	8-cell blastomere	Xue et al, 2013
		SRR893072	morula	Xue et al, 2013
		SRR893073	morula	Xue et al, 2013
		SRR893074	morula	Xue et al, 2013
Supplementary Figure 14H	Human	SRR3192608	Human Embryonic Stem Cells- H7	ENCODE
		SRR3192609	Human Embryonic Stem Cells- H7	ENCODE
		SRR5905120	Human Embryonic Stem Cells- H7	Sun et al., 2018
		SRR5905119	Human Embryonic Stem Cells- H7	Sun et al., 2018
		SRR11215722	Human Embryonic Stem Cells- HUES64	ENCODE
		SRR11215723	Human Embryonic Stem Cells- HUES64	ENCODE
		SRR11215724	Human Embryonic Stem Cells- HUES64	ENCODE
		SRR2038477	Human Embryonic Stem Cells- HUES64	ENCODE
		SRR2453365	Human Embryonic Stem Cells- HUES64	ENCODE
		SRR2921779	Human Embryonic Stem Cells- HUES64	ENCODE
		SRR8700962	Human Embryonic Stem Cells- HUES64	ENCODE
		SRR5905121	Human Embryonic Stem Cells- HUES1	Sun et al., 2018
		SRR5905122	Human Embryonic Stem Cells- HUES1	Sun et al., 2018
		SRR5905123	Human Embryonic Stem Cells- HUES8	Sun et al., 2018
		SRR5905124	Human Embryonic Stem Cells- HUES8	Sun et al., 2018
		SRR5905126	Human Embryonic Stem Cells- HUES9	Sun et al., 2018
		SRR5905125	Human Embryonic Stem Cells- HUES9	Sun et al., 2018
Supplementary Figure 14I	Rhesus macaque	SRR306777	brain	Brawand et al, 2011
		SRR306778	brain	Brawand et al, 2011
		SRR306779	brain	Brawand et al, 2011
		SRR306782	heart	Brawand et al, 2011
		SRR306783	heart	Brawand et al, 2011
		SRR306784	kidney	Brawand et al, 2011
		SRR306785	kidney	Brawand et al, 2011
		SRR306786	liver	Brawand et al, 2011
		SRR306787	liver	Brawand et al, 2011
		SRR306788	liver	Brawand et al, 2011
		SRR306789	testis	Brawand et al, 2011
		SRR306790	testis	Brawand et al, 2011
Supplementary Figure 14J	Chicken	ERR1298530	brain	Roslin Institute, University of Edinburgh, unpublished, 2016
		ERR1298531	brain	Roslin Institute, University of Edinburgh, unpublished, 2016
		ERR1298532	brain	Roslin Institute, University of Edinburgh, unpublished, 2016
		ERR1298533	brain	Roslin Institute, University of Edinburgh, unpublished, 2016
		ERR1298534	brain	Roslin Institute, University of Edinburgh, unpublished, 2016
		ERR1298535	brain	Roslin Institute, University of Edinburgh, unpublished, 2016
		ERR1298536	brain	Roslin Institute, University of Edinburgh, unpublished, 2016
		ERR1298537	brain	Roslin Institute, University of Edinburgh, unpublished, 2016
		ERR1298562	heart	Roslin Institute, University of Edinburgh, unpublished, 2016
		ERR1298563	heart	Roslin Institute, University of Edinburgh, unpublished, 2016
		ERR1298564	heart	Roslin Institute, University of Edinburgh, unpublished, 2016
		ERR1298565	heart	Roslin Institute, University of Edinburgh, unpublished, 2016
		ERR1298566	heart	Roslin Institute, University of Edinburgh, unpublished, 2016
		ERR1298567	heart	Roslin Institute, University of Edinburgh, unpublished, 2016
		ERR1298568	heart	Roslin Institute, University of Edinburgh, unpublished, 2016
		ERR1298569	heart	Roslin Institute, University of Edinburgh, unpublished, 2016
		ERR1298578	kidney	Roslin Institute, University of Edinburgh, unpublished, 2016
		ERR1298579	kidney	Roslin Institute, University of Edinburgh, unpublished, 2016
		ERR1298580	kidney	Roslin Institute, University of Edinburgh, unpublished, 2016
		ERR1298581	kidney	Roslin Institute, University of Edinburgh, unpublished, 2016
		ERR1298582	kidney	Roslin Institute, University of Edinburgh, unpublished, 2016
		ERR1298583	kidney	Roslin Institute, University of Edinburgh, unpublished, 2016
		ERR1298584	kidney	Roslin Institute, University of Edinburgh, unpublished, 2016
		ERR1298585	kidney	Roslin Institute, University of Edinburgh, unpublished, 2016
		ERR1298594	liver	Roslin Institute, University of Edinburgh, unpublished, 2016
		ERR1298595	liver	Roslin Institute, University of Edinburgh, unpublished, 2016
		ERR1298596	liver	Roslin Institute, University of Edinburgh, unpublished, 2016
		ERR1298597	liver	Roslin Institute, University of Edinburgh, unpublished, 2016
		ERR1298598	liver	Roslin Institute, University of Edinburgh, unpublished, 2016
		ERR1298599	liver	Roslin Institute, University of Edinburgh, unpublished, 2016
		ERR1298600	liver	Roslin Institute, University of Edinburgh, unpublished, 2016
		ERR1298601	liver	Roslin Institute, University of Edinburgh, unpublished, 2016
		ERR1298610	ovary	Roslin Institute, University of Edinburgh, unpublished, 2016
		ERR1298611	ovary	Roslin Institute, University of Edinburgh, unpublished, 2016
		ERR1298612	ovary	Roslin Institute, University of Edinburgh, unpublished, 2016
		ERR1298613	ovary	Roslin Institute, University of Edinburgh, unpublished, 2016
		ERR1298614	ovary	Roslin Institute, University of Edinburgh, unpublished, 2016
		ERR1298615	ovary	Roslin Institute, University of Edinburgh, unpublished, 2016
		ERR1298616	ovary	Roslin Institute, University of Edinburgh, unpublished, 2016
		ERR1298617	ovary	Roslin Institute, University of Edinburgh, unpublished, 2016
		SRR306721	testis	Brawand et al, 2011
		SRR306722	testis	Brawand et al, 2011
		SRR306723	testis	Brawand et al, 2011
